# Supplementary material for: Sequence differences at orthologous microsatellites inflate estimates of human-chimpanzee differentiation
Source: BMC Genomics. 2014 Nov 18;15:990. doi: 10.1186/1471-2164-15-990 (PMC4253012; doi:10.1186/1471-2164-15-990)
Supplement: Supplementary file 1 — Additional file 1: Table S1: The primer sequences, extracted reference sequence, and the repeat structure identified within that sequence (demarcated by square brackets in the reference sequence), for each of the 221 microsatellites with probable autosomal genomic targets identified in the chimpanzee genome. (XLSX 52 KB) [file 12864_2014_6702_MOESM1_ESM.xlsx]

## Sheet: TableS1
Table S1. The primer sequences, extracted reference sequence, and the repeat structure identified within that sequence (demarcated by square brackets in the reference sequence), for each of the 221 microsatellites with probable autosomal genomic targets identified in the chimpanzee genome.
nameInGenotypeDataFile	marshfieldScreeningSet	forwardPrimer	reversePrimer	Chromosome	startPosition(bp)	stopPosition(bp)	Strand	lengthRefSeq(bp)	expectedPCRfragmentSize_forRefSeq(bp)	numberSTR	repeatStructureInRefSeq	annotatedRefSeqSequence
D1S1612	13	TCCCATGCCAAAATTCTTAG	CAACAAGAGCAAAAATCTGTCTC	1	8060600	8060768	1	169	170	2	(TCCT)13_(N)36_(TCTT)4	TCCCATGCCAAAATTCTTAGGCTGTTTCTTTTCTTTC [ TCCTTCCTTCCTTCCTTCCTTCCTTCCTTCCTTCCTTCCTTCCTTCCTTCCT ] TCTCTTTCTTTCTCTCTTTCTCTTTCTCTCTTTCTC [ TCTTTCTTTCTTTCTT ] TTTTTGAGACAGAGTTTTGCTCTTGTTG
D1S1596	13	CTCCAGAGAAGCAGAACCAG	TACATGAGCTGGTTCCCCTATGA	1	59813195	59813309	2	115	121	1	(GATA)12	CTCCAGAGAAGCAGAACCAGTAGAAGATAGAT [ GATAGATAGATAGATAGATAGATAGATAGATAGATAGATAGATAGATA ] GAAGAGGATATTTCATAGGGGAACCAGCTCATGTA
D1S551	13	CTGCCAGAGAATAGGGTGAA	TTGTAATTCTTGGTCCTGCC	1	83134371	83134555	2	185	185	3	(AGAT)9_(GATA)4_(N)2_(TAGA)7	CTGCCAGAGAATAGGGTGAACAGTCTCTG [ AGATAGATAGATAGATAGATAGATAGATAGATAGAT ] [ GATAGATAGATAGATA ] GG [ TAGATAGATAGATAGATAGATAGATAGA ] TCGTTTTTCATAAAAAATGTCTGGTATTCAGTTAAAAATGAGCACACTCCCATAGGCAGGACCAAGAATTACAA
NA.D1S.2	13	TTCTAACAAGCTCCCAGGTG	ATGTGTGTGCATCTGTCTCTCTCA	1	99028536	99028674	2	139	139	4	(GATA)11_(N)1_(AG)5_(N)2_(GA)4_(N)6_(CA)4	TTCTAACAAGCTCCCAGGTGAATCTGATTATGGATAGGTAAAAGATACGTAGGTAGGCA [ GATAGATAGATAGATAGATAGATAGATAGATAGATAGATAGATA ] T [ AGAGAGAGAG ] AT [ GAGAGAGA ] CAGATG [ CACACACA ] T
D1S1653	13	GGAAAGCCTGTAGGAAGAGG	CCTGGATGACAGAGTGCTCT	1	136285433	136285567	2	135	135	2	(TCTA)4_(N)3_(TCTA)11	GGAAAGCCTGTAGGAAGAGGCTACTAGGAATAAAATTCTATCTATCTG [ TCTATCTATCTATCTA ] TCA [ TCTATCTATCTATCTATCTATCTATCTATCTATCTATCTATCTA ] TGAGAGAGCACTCTGTCATCCAGG
D1S1679	13	GCCATCAAGAAAACTAGTACTGC	ACCATGGTACTCAGCAGTGC	1	140651325	140651490	2	166	166	2	(TTCC)16_(N)15_(TC)5	GCCATCAAGAAAACTAGTACTGCTTGCGGGTTTTATTTTCCTTAT [ TTCCTTCCTTCCTTCCTTCCTTCCTTCCTTCCTTCCTTCCTTCCTTCCTTCCTTCCTTCCTTCC ] TTCTTTCTTTTTCTT [ TCTCTCTCTC ] TTTTTTTGTAAAGCACTGCTGAGTACCATGGT
TATC028_1	13	CTGCATGACCTTGGGAAAAT	AGCACCAACCACCATAGGAG	1	146800866	146801110	1	245	245	2	(TATC)4_(N)8_(TTA)6	CTGCATGACCTTGGGAAAATTACTATACATTTCATACTTTAGTTTTGTTTTTTCTTCTGTGTTGTGCTAATACTTTTGTCTACTTTTCATAGATGTTGAAGAGATTATAGCAGGTGAACATAGAATTCTAGTTATATAGTAACCACACATAAAAAGTATCTATCTATCTATT [ TATCTATCTATCTATC ] ATCTATCT [ TTATTATTATTATTATTA ] CAATACTTTACCTCCTATGGTGGTTGGTGCT
D1S1660	13	TGCTATCCTCTCACCAGTGA	GTCTGAAGTTCATGGGAACG	1	177362622	177362849	1	228	230	2	(TA)4_(N)12_(TCTA)9	TGCTATCCTCTCACCAGTGACAATTAACCAGTATAGAAATATAGATGTTTCTACATTGTTCATATACTTGAACATATATTTCTTTATGTAGATACTCACACATAAACTAGTTATATATTTGTGGGT [ TATATATA ] CTAGTCAATCAA [ TCTATCTATCTATCTATCTATCTATCTATCTATCTA ] TCGGTTCTCCATGTTTGTCTATTTGGCATTCCCATGAACTTCAGAC
NA.D1S.5	13	TATCTAGCTGGCTGGCTAGC	GAGAAAGAAGCCCCAAGAAC	1	187891388	187891623	1	236	236	2	(TC)5_(N)36_(TCTA)11	TATCTAGCTGGCTGGCTAGCTAGCTACCTAATGTATCTCCTATCTATCATCGATCTATATATTTCCTATTTATCTATAATCTATCTATGTATCTTCTT [ TCTCTCTCTC ] CTATCCGTCTACCTACCCATCTCCTATTGTCTATCG [ TCTATCTATCTATCTATCTATCTATCTATCTATCTATCTATCTA ] TCCATCCATCCATTCATCTCATACGTATGTTCTTGGGGCTTCTTTCTC
D1S549	13	CAAAGAGGACATGTGTTTGTG	TACCAGCAATGGGTAGTATGG	1	198667263	198667438	1	176	176	3	(TG)4_(N)26_(TA)4_(N)33_(CTAT)12	CAAAGAGGACATGTGTT [ TGTGTGTG ] TAAAACATACAAGATATGTAAATAAA [ TATATATA ] ATTCATGTATATGGGTTCCTATATATTCATCTG [ CTATCTATCTATCTATCTATCTATCTATCTATCTATCTATCTATCTAT ] AGATGTGAAGTATACCCATACTACCCATTGCTGGTA
D1S1609	13	ATACATTTATATTTGCATCTGTGTG	TGATTCTAGGTTGGTCACTCG	1	223309622	223309754	1	133	133	1	(ATCT)5	ATACATTTATATTTGCATCTGTGTGTAATT [ ATCTATCTATCTATCTATCT ] ACCTATGTGAATACATGTATATAAGTGGCACATAGAATTTCTCCCAACTTAGATTAGGATTTCGAGTGACCAACCTAGAATCA
TPO.D2S	13	CACTAGCACCCAGAACCGTC	TCCTTGTCAGCGTTTATTTGCC	2A	1444341	1444455	1	115	121	1	(TGAA)8	CACTAGCACCCAGAACCGTCGACTGGCACAGAACAGGCACTTAGGGAACCCTCAC [ TGAATGAATGAATGAATGAATGAATGAATGAA ] TGTTTGGGCAAATAAACGCTGACAAGGA
D2S2952	13	ATGGCCTATTGTGGGATCTT	AATCAGCATGCCCACTGTAT	2A	8034899	8035081	1	183	187	2	(TCTA)11_(N)2_(ATCT)5	ATGGCCTATTGTGGGACCTTGTGAGTTAATACTTAATATGC [ TCTATCTATCTATCTATCTATCTATCTATCTATCTATCTATCTA ] TC [ ATCTATCTATCTATCTATCT ] GTTATCTATCTATCTACCTATCCTATTAGTTCTGTCCCTCTAGAGAATTATGAGTAATACAGTGGGCATGCTGATT
D2S1360	13	TAACCTTGTGAGCCAATTCC	CAAAACAGAAACAGAACTAATAAGA	2A	17510121	17510262	2	142	142	2	(TATC)13_(TACC)8	TAACCTTGTGAGCCGATTCCTATAA [ TATCTATCTATCTATCTATCTATCTATCTATCTATCTATCTATCTATCTATC ] [ TACCTACCTACCTACCTACCTACCTACCTACC ] TATCTCTTTCTTATTAGTTCTGTTTCTGTTTTG
D2S405	13	CAGAAGCGTGGCAGTTTATT	GAACAGGATGGGGAAAACTT	2A	29659271	29659518	1	248	248	1	(TAGA)5	CAGAAGCGTGGCAGTTTATTTAGTTAATTCAACCCTGAAAATGAAAGAATACATATATCTATAT [ TAGATAGATAGATAGATAGA ] TAGGATAGATGATAGATAGATAAATAGATAGGTAGATAGCTGTGGTTTGGCTGTGTCCCCACCGAAATCTCATCTTGAATTGTAGTTCCCATAATTCCCATGTGTCATGGGAGGGACCAGATGGAGATAACTGAATCATGGGGTAAGTTTTCCCCATCCTGTTC
D2S1394	10	GGCATCTTTATCCTTAGCCC	CGGGGTCTGCATTACAGTAT	2A	73867959	73868117	2	159	161	1	(TCTA)11	GGCATCTTTATCCTTAGCCCTTCCCTCATTCCATGTATCATGCTATTTAT [ TCTATCTATCTATCTATCTATCTATCTATCTATCTATCTATCTA ] CCTACCTACCAACCATCTATCATTATCAATTTCCACACTTTCAACCAATACTGTAATGCAGACCC
D2S1790	13	ACATGTCGATCTCAGCGTTC	GAGTTTTATTGGCCAAAGCA	2A	86027305	86027623	1	319	319	3	(ATAG)4_(N)2_(GATA)10_(N)16_(GACA)4	ACATGTCGATCTCAGCGTTCCTTTTTTTCTAACAGTATGCATATGGTAAAAATTTTAAACAGTGTAAAGAAATAGATTGCCTTCCAATTCCCGTTCCCCAGTCACGCCTCCTAAAAGCAACCACTGCTGCCCAACACATTGTATCTCTTTCCATGGATGCTGTCTGCACATAAAAATGATAGATAC [ ATAGATAGATAGATAG ] AT [ GATAGATAGATAGATAGATAGATAGATAGATAGATAGATA ] GACAGACAGACAGAGA [ GACAGACAGACAGACA ] GATAGTCTCCACTTTCGTTTTGCTGCTTTGGCCAATAAAACTC
D2S2972	13	TCTCACTACACCACCTGGGT	CTCTATCTCTATCTCTGTCTCTGCC	2A	102256427	102256643	2	217	217	1	(GATA)11	TCTCACTACACCACCTGGGTTTCCTTGGTCTCCAGCTTGCAGATGGCAGATCATGGATTTCTCAGCCTCCATAATCACATGCGTCAACTCCTTAAAATCAATCTCTTTATACATAGAAAGATAGAT [ GATAGATAGATAGATAGATAGATAGATAGATAGATAGATAGATA ] TAGAGACAGAGACAGACATAGAGGCAGAGACAGAGATAGAGATAGAG
D2S410	13	ATGTAGAAGAGTCAGAATTTCAACC	CAGACACAAATGCACACACA	2B	116003910	116004076	1	167	167	3	(TGTC)6_(TATC)9_(N)16_(TG)4	ATGTAGAAGAGTCAGAATTTCAACCCAAATCTCTAAAACGTACTCCTTCTTCCTTCTTTCACTGCCTGATA [ TGTCTGTCTGTCTGTCTGTCTGTC ] [ TATCTATCTATCTATCTATCTATCTATCTATCTATC ] TGTATGTGTATGTGTA [ TGTGTGTG ] CGTTTGTGTCTG
D2S1399	13	CATTGGTCCAGGTAAACTGC	TTCACAAGGTTCCACAAGGT	2B	151528920	151529072	1	153	153	1	(AGGA)10	CATTGGTCCAGGTCAACTGCCAGTAAAACCTTTAGAGGAAAAGAAGAAGGGAAGG [ AGGAAGGAAGGAAGGAAGGAAGGAAGGAAGGAAGGAAGGA ] AGAGGCAGGCAGAATTAGCAGGATTCCAAAAGCAATTGACCTTGTGGAACCTTGTGAA
D2S1353	13	CCAGGGACATTGCTTAACAT	GAGCAGGATTTGTAACCCTG	2B	162953824	162953951	1	128	128	1	(AAT)4	CCAGGGACATTGCTTAACATCTCGTAGGACAGCCCACCCTTTTGCAATAAC [ AATAATAATAAT ] ATAATAATATTGGTATTATTATCTGGCCCAAAACATCAATACTGCCAGGGTTACAAATCTTGCTC
D2S434	13	TAAATCACTAGCCTTTGCCG	GCCATCTGTACTGTTCCCAG	2B	222762063	222762344	1	282	283	1	(AGAT)12	AAATCACTAGCCTTTGCCGGGTCTCTACTTTCTCATCTCAGGAATACACCACCAGCCCTTGCTACTCTGCAGAACTTCGTAGAAGAACATGTAAGAGTATGGATGTGGAAATCATAGCCAACTTCCTACTTGGTGGGATACCTGGAGAAGACTCAGAGATGGCAGATAGATAGATA [ AGATAGATAGATAGATAGATAGATAGATAGATAGATAGATAGATAGAT ] AGTTAGATAGAAAGAAAAACAGATCATCTCCCAGATTTCTGGGAACAGTACAGATGGC
D2S1363	13	TTCTGCTTTCTCTGACTGTATCA	ATTCTTTGTCTCCCCAGTTG	2B	231309820	231310028	1	209	209	2	(GATG)5_(GATA)12	TTCTGCTTTTTCTGACTGTATCATGTATATTATGTATTTGGAAGCATTTGATACATAGATGATATTAATAGATGGATGGATGAATA [ GATGGATGGATGGATGGATG ] [ GATAGATAGATAGATAGATAGATAGATAGATAGATAGATAGATAGATA ] GCTCGATCGATCAAGCAAATGATGGAGTGAAGTAGCAACTGGGGAGACAAAGAAT
D2S427	13	ATGTAGACTGCTAACAGTGTCTGC	TTGGTCAACATGTCAATTTAGG	2B	236593241	236593458	1	218	218	1	(ATAG)5	ATGTAGACTGCTAACAGTGTCTGCCTCCCCTTTCAGATTATTTTCTATGTGTACAGAGATATAGATGATTGATTGATCA [ ATAGATAGATAGATAGATAG ] AGTATACCTGTATTTTTTTACAGAAATTCATACTGCTTTATAATGTCTTTAAGTGATTCACAAATACTCAAAACCAATTAGTAAGAAATTTTTTTTACCTAAATTGACATGTTGACCAA
GATA23A02_2	13	AGAAACAGAACGGATAGGGT	GACAGCAGACTGTGAGACTTC	2B	240337369	240337526	2	158	158	1	(ATAG)12	AGAAACAGAACGGATAGGGTAGACGATAGATAGATA [ ATAGATAGATAGATAGATAGATAGATAGATAGATAGATAGATAGATAG ] ATGATAGATAGGAATTTATTATGGGAATTGGCTCACATGCTTATGGAGGCCAAGAAGTCTCACAGTCTGCTGTC
AGAT021_2	13	GAAACTCCAAAGATGGCAAAA	TCCTGAATGAGGGGACACTT	2B	246746662	246746878	1	217	217	2	(AGAT)7_(N)4_(GATA)7	GAAACTCCAAAGATGGCAAAAAGTATTTTTATGAGTGACCATAGATCTTAATAGTGTATTAAATGCCTGACATTTACCAAAAAAAAAGTCTCTTTTGAGGGAATCACTTTTAAATAG [ AGATAGATAGATAGATAGATAGATAGAT ] AGTA [ GATAGATAGATAGATAGATAGATAGATA ] TCTGAAAATGATGGATAACAAAGTGTCCCCTCATTCAGGA
GATA131D09_3	13	AAAAATCTGACTCTATTCAAATGTT	AGACTGCAGTGAGATGCCAT	3	4355199	4355340	1	142	142	1	(ATAG)12	AAAAATCTACTCTATTCAAATGTTTTATACTATCG [ ATAGATAGATAGATAGATAGATAGATAGATAGATAGATAGATAGATAG ] AGGATCTCAACATTGCCCAGGCTGGAATGCAGTGGCGTGATGGTATCTCACTGCAGTCT
D3S3038	13	CATCTTTCTTTTCCTGTTCCC	GATACCATATTCAACATGAAGAGG	3	22291069	22291261	2	193	193	2	(ATAG)8_(TAGA)6	CATCTTTCTTTTCCTGTTCCCTAGAATCCTTTAT [ ATAGATAGATAGATAGATAGATAGATAGATAG ] [ TAGATAGATAGATAGATAGATAGA ] GATACATAGATATAGATATAGAGAGAAAATAAATAACTTTTTTGCCTAGTTACTATCAGTAATGTTTTAAACATATTTTCCTCTTCATGTTGAATATGGTATC
D3S1768	13	GGTTGCTGCCAAAGATTAGA	CACTGTGATTTGCTGTTGGA	3	35147526	35147694	1	169	170	1	(TAGA)6	GGTTGCTGCCAAAGAT [ TAGATAGATAGATAGATAGATAGA ] CAGACAGATGACAGATAGATGGATAAAACAGTGCATTTTAATTGTACTAGAATCATGTAGTTATACAATTATGGACATTCTGATTGTACCAAAATAACTTGCATTTTTATCCAACAGCAAATCACAGTG
D3S2409	13	GGTGACAGAGACTCTTGTCTCA	CATTCTGGTTGGGGAACATA	3	50154156	50154276	1	121	121	1	(AAT)14	GGTGACAGAGACTCTTGTCTCAAA [ AATAATAATAATAATAATAATAATAATAATAATAATAATAAT ] AAATACTCATTATCAAAACTATATTGTCTAAAGGGTATGTTCCCCAACCAGAATG
AGAT128_3	13	CACTGCACTCCACCTTAGGC	ACACCCTCCTCTGGAATCCT	3	63459012	63459273	2	262	268	1	(TAGA)13	CACTGCACTCCACCTTGGGCTGAATGAGACCCTGTCTCAATAGT [ TAGATAGATAGATAGATAGATAGATAGATAGATAGATAGATAGATAGATAGA ] GCTTTGAGGATGCGACCTTTCACAATTCTAAGAAACAGACAAGATCAAAAACTACTGACCTGTAAGGACAGTCTGGTCAAGGCACAGCTGCTGGAACAAGCAAATTCCATCTGTTTATTCTAGCCTTGTATCATTTATTCAACGTAAAGATTCCAGAGGAGGGTGT
AAC023_3	13	ACCATGCTTGGAAAACTTGC	ATTGCCTAATGTCCCCCAGT	3	69200867	69201066	1	200	206	1	(AAC)12	TGCTTGGAAAACTTGCTTCCAAAATCATCGCTTGGTTGGGTGTATTTTTTTCAGTTTTGAATCGTTTCCCCTCCATCA [ AACAACAACAACAACAACAACAACAACAACAACAAC ] AGCACAACTCACTTTCCAGTCAATCTTGACTGGGGTTCTTGACTAGGGGTGCTGCCCCCACCCTCAATTGGGGGACATTAGGCAAT
D3S2460	13	ATTGCTTCCCCTTTACCTGA	GACAGGAGACAGAATGTTATAAGTT	3	121043630	121043786	1	157	157	1	(TATC)10	ATTGCTTCCCCTTTACCTGAGATCTATAAATTTTTATTT [ TATCTATCTATCTATCTATCTATCTATCTATCTATCTATC ] ATCTATCTTGGAATTCTTGAACATAAGTATTTCTGTACTCACTACATTCCACTAACTTATAACATTCTGTCTCCTGTC
D3S4523	13	GATCACAGGTTAATGGGTGC	GTTGTTTGCCCTACAACCTG	3	124544274	124544498	1	225	225	1	(ATA)6	GATCACAGGTTAATGGGTGCAGCAAACCACCATGGCACGTGTATACTTACGTAACAAACCTGCACGCTTTGTGCATTTACCCCAGAACTTAAAAT [ ATAATAATAATAATAATA ] ATGATAATAGAATAGTGCTCTCACTTCAGTAACAACAAAAAATGCTGGACAAACTTTAAATTAACAACTTTTATTAAACTTATCAGAGAACTCAGGTTGTAGGGCAAACAAC
D3S1744	13	TTTAAGCGGAAGGAAGTGTG	CTGGCCCCATCTCTCTCTAT	3	151006764	151006907	2	144	145	3	(GT)5_(N)41_(TATC)8_(N)28_(AG)4	TTTAAGTGGAAGGAA [ GTGTGTGTGT ] TTGTATCTATCTATATATTTATCTATCTATCTGTCTATCTA [ TATCTATCTATCTATCTATCTATCTATCTATC ] TTAATCTATCTATCTATCATCTATCTAT [ AGAGAGAG ] ATGGGGCCAG
AAT071_3	13	GTTGCACTGAGCAGAGATCG	AAAGATTTAATGCAGCCACAAA	3	154118712	154118867	1	156	156	1	(AAT)6	GTTGCACTGAGCAGAGATCGCGCCATTGCACTCCAGCCTGGGTGACAAGAGCAAGACTCTGTCTCAAA [ AATAATAATAATAATAAT ] AAGCCTTGTAAATGTAAATCAAGTCAAACAATTTTTATTAACATATATTTTGTGGCTGCATTAAATCTTT
D3S2427	13	CCTGCCTCATCTCTTCAGGA	TCTCTCTTGCTCCACTGCAA	3	179985590	179985767	1	178	178	2	(TATC)4_(N)4_(TATC)6	CCTGTCTCATCTCTTCAGGATGTATATATCTATATCTATATATCTATATCTATATCTATATCTATATCTATATCTATATCTATGTCTATGTCTATATCTATATCCA [ TATCTATCTATCTATC ] TACT [ TATCTATCTATCTATCTATCTATC ] TATATTTTTTGCAGTGGAGCAAAAGAGA
D3S2398	13	AGCCTGAGCAAAACAGTGAA	GAAGACCTACGGATTGGGTC	3	193777583	193777870	1	288	288	1	(AGAT)9	AGCCTGAGCAAAATAGTGAAACCCCATCTCTACTATAAATAGAAAAATTAGCTGGTCATGGGGGCATGCGCCTGTAGCCCCAGCTACTCAGGAGGCTGAGGCAGGAGGAGACTGGGAGGTGGAGATTGTAGTGAGCCAAGATCGTGCCACTGCACTCCAGCTTGGGTGACAGAGTAAGACCCCGTCTAAAATAGATAGATAGAG [ AGATAGATAGATAGATAGATAGATAGATAGATAGAT ] AGACCTCTCCCTGATGCTATTTTCTAGGGACCCAATCCGTAGGTCTTC
D3S2418	13	GTACATTCTGCACACGTACCC	AGGACTGTAGGATTCCAAAGG	3	196697258	196697350	1	93	95	2	(ATA)5_(N)3_(ATA)4	ACATTCTGCACACGTACCCCAGAACTTGAAGT [ ATAATAATAATAATA ] ATG [ ATAATAATAATA ] AAGACTGTTACCTTTGGAATCCTACAGTCCT
D4S2366	13	TCCTGACATTCCTAGGGTGA	AAAACAAATATGGCTCTATCTATCG	4	6643261	6643384	1	124	125	1	(AGAT)9	TCCTGACATTCCTAGGGTGAACTTCACATGGTAATTAGATGACTGATAGATAAATG [ AGATAGATAGATAGATAGATAGATAGATAGATAGAT ] AGAAAGACGATAGATAGAGCCATATTTGTTTT
ATT015_4	13	AGCACCCATATTTGCAGGAA	TCACACTCTGGGGACTGTTG	4	13730433	13730706	1	274	274	1	(TTA)11	AGCACCCATATTTGCAGGAAAAAGGGAAATTTTTATCTTTTATTTATTTTTTTCATTGGTGAATTTTATTTATT [ TTATTATTATTATTATTATTATTATTATTATTA ] TACTTTAAGTTTTAGGGTACATGTGCACAATGTACAGGTTAGTTACATATGTATACATGTGCCATGCTGGTGTACTGCACCCAGTAACTCGTCATTTAGCATTAGGTATATCTCCTAATGCTATCCCTCCCCCCTCCCACCACCCCACAACAGTCCCCAGAGTGTGA
NA.D4S.1	13	CCCACTACAACTTCAGGTAGA	TAGAGCAAAACAGAAATGAGG	4	20976900	20977067	2	168	168	1	(GATA)11	CCCACTACAACTTCAGGTAGATAGATAGATGATATAGAT [ GATAGATAGATAGATAGATAGATAGATAGATAGATAGATAGATA ] AATAGATACAGAGAAAGGATAGATTTGTTGTTGTTTGTTTTGATGTTATTTTTATGCAAGTCAACCTCATTTCTGTTTTGCTCTA
D4S2632	13	TTGAAGTTGTGACTCAGGTCC	TTGGTGATTTAATTCCAGGC	4	35663312	35663453	1	142	142	1	(AGAT)12	TTGAAGTTGTGACTCAGGTCCAACAGATGTGAAGCA [ AGATAGATAGATAGATAGATAGATAGATAGATAGATAGATAGATAGAT ] AAAAGGTCTATCATACTCAAATTCCCAGATTGGTTACAGCCTGGAATTAAATCACCAA
D4S2361	13	CCACGTGACTTTCATTAGGG	ACACCATCATGGCGCATG	4	45887501	45887644	1	144	144	1	(TTA)9	CCACGTGACTTTCATTAGGGCACTCTTGGGATGCAAAAATTCTT [ TTATTATTATTATTATTATTATTATTA ] TACTTTAAGTTCTAGGGTACATGTGCACAATGTGCAGGTTTATTACATATGTATACATGCGCCATGATGGTGT
D4S3243	13	AATCCAGTAAATGAAATAGTCATCA	ATAAGCCAAACATGATGGGA	4	50035085	50035207	1	123	124	1	(AGAT)6	AATCCAGTAAATGAAATAGTCATCAGATAGATAGATGACAGATCGAT [ AGATAGATAGATAGATAGATAGAT ] GGCAAGACCAGGTTGCATTTTCCCTGACCCTTTTCCCATCATGTTTGGCTTA
D4S2367	13	CAGGGAGACAGAACCAACTG	CATAATTGCTTGGGCAATTC	4	62498269	62498407	1	139	144	1	(AGAT)11	CAGGGAGACAGAACCAACTGGAACAGTAGATGGATTGATAGATAGA [ AGATAGATAGATAGATAGATAGATAGATAGATAGATAGATAGAT ] AGACAGATAGATGAAAGGGGATTTATTAGAATTGGCCCAAGCAATTATG
D4S3248	13	TTCAGGAGTTTAGCTTTCTATGC	CTACACCATCAGTACTCACTAGGC	4	70820529	70820786	2	258	261	2	(AGAT)7_(N)7_(GATA)6	TTCAGGAGTTTAGCTTTCTACGCTACAATTAATGACAGCTCTTTAATCTCAATGTCATAGAAGAGATTTCTTTGCTGTATAACACTAGCAAAAGATT [ AGATAGATAGATAGATAGATAGATAGAT ] GATAGAT [ GATAGATAGATAGATAGATAGATA ] CATAGATAAAGTAGATAGATACATAGGCCCACTGCATTTTTTCTTTTTCTTCCCATTAAGTATTTTCTACTTTTGTATGCCTAGTGAGTACTGATGGTGTAG
D4S2623	13	AACTAGGCTGCTTCCCAGAT	GCCAGATACATGGCTAAGGA	4	112590631	112590832	2	202	202	1	(TAGA)11	AACTAGGCTGCTTCCCAGATACGTGTAACCTTAAGCAAGTTATTCAATGTCTCAGAATCTTAGTTTCCTCATCGGTAAAATGAGGATAATAATATCAAGCTTATTAGGTAGG [ TAGATAGATAGATAGATAGATAGATAGATAGATAGATAGATAGA ] TGTATATAGATATAAATATACATATATCCTTAGCCATGTATCTGGC
TAGA006_4	13	TGTTGCATAATTTCTAACCCAAA	TTCTCAGCCTCCATAACCTCA	4	120766923	120767168	1	246	246	2	(AT)4_(N)83_(TAGA)12	TGTTGTATAATTTCTAACCCAAACTACCCTAGTCATG [ ATATATAT ] AAAAGATAGATGGATAGACAGATAATCTTCTATTGATTCTGTTTCACTAGAGAACCCCAATACATACTCCATTATGGCTAGAG [ TAGATAGATAGATAGATAGATAGATAGATAGATAGATAGATAGATAGA ] TGATAGATAGATAGACAGTTAGGCAGATGTATTATAAGGAATTGGCTTATGAGGTTATGGAGGCTGAGAA
D4S2394	13	ACTGGTATGTCCTAACCCCC	GATCTGCAGTTGGATTCTGG	4	131900609	131900856	1	248	248	1	(ATT)11	ACTGGTATGTCCTAACCCCCATTTCTGCAC [ ATTATTATTATTATTATTATTATTATTATTATT ] ATCCTTCAAGTACTCACTTCAAATGAAATTCCTCTATGTAAGTGCCTTCTAAACTATTTCCCTATTGGTTTTTCTTTACCATATTTCTTTGATATTTCCAGAGCACAAATTTTATTCTATTCAGAGCTATTCAATGACATTGCATGCTATGCTCATTTAAACTCACCAGAATCCAACTGCAGATC
D4S1644	13	TAACATTGACCGCTCCTCTC	CATCCTTCCTGGTCCCTAGT	4	143585127	143585312	1	186	186	1	(TCTA)10	TAACATTGACCGCTACTCTCCCAATTTACATAATTTTGTTATTTTTTATAAGTAAATTTAATGAGGGTCTGTTGGTAGTAAACTTTCTTAGTGTCTG [ TCTATCTATCTATCTATCTATCTATCTATCTATCTATCTA ] TCCGGAAAATGTCTTTATTTAGGCAACAGACTAGGGACCAGGAAGGATG
D4S1625	13	GACTCCAAATCACATGAGCC	GTCTCTGCATTTGCTGGTTT	4	145357136	145357335	1	200	200	1	(GATA)13	GACTCCAAATCACATGAGCCAATTCCTTATAATAAATTAGATAGATTGGATGAATGGATAGATAGACAGATAGATAGACAGATAGGTA [ GATAGATAGATAGATAGATAGATAGATAGATAGATAGATAGATAGATAGATA ] TCCTATTGATTCTGTTCCTCTGGGAAACTCTAATACATAGAAACCAGCAAATGCAGAGAC
D4S2368	13	GAGCCAGACCTTGTCTCAAA	AAGGGATTTTAGGAACTGATACG	4	170943844	170944157	2	314	314	1	(TATC)11	GAGCCAGAACTTGTCTCAAAGGTCTAATTTCCAGCTCCACCACCTATTTGCTATGCAACTTTAGGTAAGGTTAGGACTGTAAGTAACTCGTTGGGTCACTCTTAAAATTTATCATGTGAATGCATGTTCAACATTTAGAACAATAGCTATACAGAGGGTGTACTCCTTGATGCACTCATTTTCCCACAATGATGT [ TATCTATCTATCTATCTATCTATCTATCTATCTATCTATCTATC ] TTATCTATCTATGTATGCTGATCATTTAAGAAGTTACCCTATGGTGCCACATCGTATCAGTTCCTAAAATCCCTT
D5S2488	13	TTCCCTCACTATCTGCCTAA	TGTGAGCCAGACATTAAACA	5	256809	257057	1	249	250	1	(TTA)8	TTCCCTCACTATCTGCCTAATTTCTTCTTAACTCCTATATCATTGTTTCTGCTTATTGTTGGTTTTT [ TTATTATTATTATTATTATTATTA ] TAGGCTGCCTCTGTGCCAAGGCCCAGCCTGAGGTGTAACCTTAAGGTCATTTCAGTTCCTTCTGAGCCTGGTCCTTTCTTTGAGCATACATGGTCATTTTCTAATTTTCCTTATATACATTTTTTTTTAATGTCCTAGTGTTTAATGTCTGGCTCACA
D5S2849	13	CCTGGAAGAACCAATGCTTA	TTGAGCCCAGAAGTTTGAG	5	3440853	3441044	2	192	192	2	(TCTA)8_(N)11_(ATC)4	CCTGGAAGAACCAATGCTTAATTACATGGCTCTGTCATTGTCTGTCTG [ TCTATCTATCTATCTATCTATCTATCTATCTA ] TTTATCTATCT [ ATCATCATCATC ] TTTTCAGAGATAGGATCTCACTCGGTCGCCCAGGCTGGAGTCCAGTTGTGCCATCATAGCTCACTGCAGCCTCAAACTTCTGGGCTCAA
D5S2505	13	TGTTGGAAGACTTCTCAGCC	CACACATGCTGTGTCTCTCA	5	5896409	5896680	2	272	272	2	(TC)5_(N)6_(TCTA)10	TGTTGGTAGACTTCTCAGCCTCCGTAATTGCATTAGCCAATTCCCTTAGTAACCCCTCTCA [ TCTCTCTCTC ] TGTCTG [ TCTATCTATCTATCTATCTATCTATCTATCTATCTATCTA ] CCTACCTACCTATTTATCATCTACCTATCTAATGATCTATCATCTATCATCTATTTATCAATCATCTATCATCTATCATCTGTCTATCATCTATCACCTATCTATTTATTACCTATCTATTTTCTATCTATCTATTGAGAGACACAGTATGTGTG
D5S817	13	TGTAAACTTCATGAAGGCAGG	GGGGGAAAAAGAACACTGTA	5	11714981	11715243	2	263	263	2	(AGAT)11_(N)30_(TA)7	TGTAAACTTCATGAAGGCAGGGATTTTTGTCTGATTTTTTTCATTGATGCATTTCTAGCACTTAGGCTGTGCCTGGTGTATTTACTGAACAAACAAATGAGAATGTGATAT [ AGATAGATAGATAGATAGATAGATAGATAGATAGATAGATAGAT ] GTAGATAAAATATATAAATATAGTGTGTTT [ TATATATATATATA ] AATATAGTGTGTTAGAAAAAATACATTTTTTCTAACATCAAATATACAGTGTTCTTTTTCCCCC
D5S1501	13	TTATAGAGCAGCCTTCCCTG	AAAAGCCTCCAGTGGGATAT	5	36356658	36356746	2	89	89	1	(AC)12	TTATAGAGCAGCCTTCCCTGCATTAAA [ ACACACACACACACACACACACAC ] ATAGATATAGATACAGATATATCCCACTGGAGGCTTTT
GATA138B05_5	13	TGGAAATCTTAAGAATATCTAGGTG	CCAAATGTGCAAACATGGTA	5	43504612	43504775	2	164	166	1	(TATC)5	TGGAAATCTTAAGAATATCTAGGTGAT [ TATCTATCTATCTATCTATC ] ATCTATATTTTACTAACAGGCATTCTAGTATTAAAGCTATGTTGACTAATTTCCATCTATTCCTCTTCCTTAAAGCTCGAATTCCCCAGTCTTCTATGATACCATGTTTGCACATTT
D5S2500	13	TTAAAGGAGTGATCTCCCCC	GTTACAGTACCTATGGTCATGCC	5	55957633	55957793	1	161	161	1	(ATAG)13	TTAATGGAGTGATCTCCCCCATGGGATCAAA [ ATAGATAGATAGATAGATAGATAGATAGATAGATAGATAGATAGATAGATAG ] TCTGTACTATATGTATTAGAAACAGAGTCTGTGTTGCCCAGGCTGGAGTGCAGTGGCATGACCATAGGTCACTGTAAC
D5S1470	13	CATGCACAGTGTGTTTACTGG	TAGGATTTTACTATATTCCCCAGG	5	82704015	82704198	2	184	185	2	(TC)4_(N)9_(ATCT)14	CATGCACAGTGTGTTTACTGGAATTGTACACATGCTCACTTTGTGTCTCTATCTGTATCTCTCTTCATG [ TCTCTCTC ] TGTCTCTGC [ ATCTATCTATCTATCTATCTATCTATCTATCTATCTATCTATCTATCTATCTATCT ] ACACATACGTATCTCCAGCCTGGGGAATATAGTAAAATCCTAT
D5S2845	13	CAAATTCCAAAAGCCTTGAT	GCTGCTTCCCTAAACCTAGA	5	92948204	92948353	2	150	150	1	(AGAT)11	CAAATTCCAAAAGCCTTGATTACGTGGATGGATGGAG [ AGATAGATAGATAGATAGATAGATAGATAGATAGATAGATAGAT ] AATAGAATATTTTTAAAATATATTTTAGCTGGTTTAACAAAATCGCATCTCTAGGTTTAGGGAAGCAGC
D5S1462	13	CTTTCCCTCTCTTCCCACAT	CCTGGGGGTAAGAGGAGATA	5	97303494	97303663	2	170	171	2	(CA)7_(N)5_(ATCT)7	CTTTCCCTCTCTTCCCACATT [ CACACACACACACA ] AAACC [ ATCTATCTATCTATCTATCTATCTATCT ] ATCCATCCATCCATCTATTCCATTCCCTTAATCAACCTGCTTTCCTCTACCCCATCCCAGCCATTGGCTGACCTGCATAAAGTATCTCCTCTTACCCCCAGG
D5S2501	13	TGATTACTCTGAGGAAGAAGGC	TTGAAATGGGCACAGAAATT	5	111149535	111149862	2	328	328	2	(TATC)4_(N)10_(TCTA)13	TGATTACTCTGAGGAAGAAGGCTCTTTAGGAGAGGTGGGGTTGAGGATAGAAAAGGTAGCTCTTGTGTCAATTAATGCTTTAATTTGTTCTCTATTA [ TATCTATCTATCTATC ] TGTCTGTCTG [ TCTATCTATCTATCTATCTATCTATCTATCTATCTATCTATCTATCTATCTA ] CCTACCTGCCTACCTAACTACCTATTTATCTATCTTCACTTCCCCCAGATTATGACTTAAAAGCAAGGGAAAGGCCCTCTTTATTTCCTCAGAGCCTCCCATACCTCTTCTTTCTTTTATATTTATTCTTGTTAATTTCTGTGCCCGTTTCAA
GATA73D11P_5	52	TCCCAACAAAGTCATTTGGT	TAGCTCCCACAATCATGTGA	5	115381925	115382138	1	214	220	1	(ATAG)11	TCCCAACAAAGTCATTTGGTCTTATCCTGGGTTTTCTAAAAAACAGAGACTATGGAAAAAGCAACTCTATCAGTCAGGGTTCTCTAGAGAAATAGAACCAATGGGAGGGAGGGAGACAT [ ATAGATAGATAGATAGATAGATAGATAGATAGATAGATAGATAG ] ATGAATGATAGACATAAAGATATATACTGGCTCACATGATTGTGGGAGCTA
D5S1505	13	TAAGTGCCAGAGTCTCCCAC	TAAGGCATGTCTCGGAGCTA	5	120326813	120327025	2	213	215	2	(AGAT)4_(N)12_(AGAT)4	AGTGCCAGAGTCTCCCACTACTGATGATCAATGGTGTCAACAAAGTAATGTAAAGACAGAGAGATTAGAA [ AGATAGATAGATAGAT ] AGACAGATAGAC [ AGATAGATAGATAGAT ] AGACAGACAGATGAGAAAAAGAGATATCAGCAGAAAACAACATGTATCCACTGAGACGCTCTCCACTCACTTTACTGGGTAGCTCTGAGACATGCCTTA
AGAT130_5	52	TCATTTTAAACCTGCCAGGAA	GAGCAGGGATGGCTTTATGA	5	126199387	126199597	2	211	211	2	(TG)4_(N)32_(TA)6	TCATTTTAAACCTGCCAGGAAACTCTAAGTTAGAAGACTGGCAACATCTTATCATTCATTATAGGTGGTATATCACCTATAA [ TGTGTGTG ] TATGTATATCTATCTATCTATATCTATATCTC [ TATATATATATA ] AAACATGGTTTGGAAGCATGAATAAACAGTGTGAGCCTTCCACTGGGCACACCTCTGTCATAAAGCCATCCCTGCTC
GATA51D11P_5	52	TCCAACTCACCAGTATAGAATCA	TTAGAATGGTAGCTCCCTAAGG	5	134272579	134272678	1	100	108	1	(ATCT)4	TCCAACTCACCAGTATAGAATCATAAATAATGTGAAAATCTAA [ ATCTATCTATCTATCT ] AATTTTAAAGGTGAACTGCTACCTTAGGGAGCTTCCATTCT
D5S816	13	TTGCCACTGAAAATCATATCC	TCTACTTGGCATCCCTGATG	5	136664126	136664368	2	243	243	1	(ATCT)10	TTGCCACTGAAAATCATATCCATCTTCTATCTTGTCTATCTATC [ ATCTATCTATCTATCTATCTATCTATCTATCTATCTATCT ] ATCATCTATTCATTTATCACTGTATTCATTTATTTGGTCCCCAGTAACTTGATGAACTTGAATCACTCTCCCTAAGTCTGAGTCTGGGACACTGAAAAAAACCAAGGGTCAAGACTCTGGATTAAGGTAAATTAACCTCCATCAGGGATGCCAAGTAGA
ATA092P_5	52	ATCCACGCAAAAGACCAAAT	AAAACACCATGAGGCAGGAT	5	141659629	141659840	1	212	218	1	(ATA)7	ATCCACGCAAAAGACCAAATTAAAAGCGAGGAGAAATACCTAATGTAAATGACGAGTTAATGGGTGCAGCGCACCAACATGGCGCATGTATACATATGTAACAAACCTGCACGTTGTGCACATGTACCCTAGAACTTAAAGT [ ATAATAATAATAATAATAATA ] AAGCGAGGGTGGGTATCTAGCCTATTCTTATCCTGCCTCATGGTGTTTT
D5S1480	13	TTGGGAAGAATAGCTTTCCC	TTCTAGCTTCCCCCTATGCT	5	145565924	145566141	2	218	219	3	(AT)4_(N)40_(AAT)4_(ATT)6	TTGGGAAGAATAGCTTTCCCAATGATTGGCTGTG [ ATATATAT ] AGTCTCAGACAAGAGAGAAGGTAGATGGGTCACAGTAGTA [ AATAATAATAAT ] [ ATTATTATTATTATTATT ] ATAATGTAGCAAAACATAAAACTCAATCAGTAGGCAGGGACCAACTCATGGGAGCTTTGAAGAGCATGTATAATAGTTGGGGCTTTAGCATAGGGGGAAGCTAGAA
AAT266_5	52	TGTCCTGGGATTGACAACAA	CTTGAAATGCAGCCTCAGGT	5	163707285	163707541	2	257	257	2	(GA)4_(N)108_(ATA)12	TGTCCTGGGATTGACAACAACTGAGCAATTTTGGAGGTAAT [ GAGAGAGA ] ATCAAAGTACCCCAGCTAGAGGTAGCTAGAAGTAGGAATAGAATGTCCCAGGAGCTAGAGGTAGGATTAGAATACCACATTGTGCACATGTACCCTAGAACTTAAAGT [ ATAATAATAATAATAATAATAATAATAATAATAATA ] AAAGATTACCATGTATTTTTATTCATATTGTCTTTTGACCAATCACCTGAGGCTGCATTTCAAG
D5S1456	13	TATCGAATTGTAACCCCGTT	TTCTGGAAAACCCTAATTCTCC	5	170620041	170620227	1	187	198	1	(ATAG)10	TATCGAATTGTAACCCTGTTGTAGGTCAAGGAGCATCTGCATATATAC [ ATAGATAGATAGATAGATAGATAGATAGATAGATAGATAG ] ATTTAATTCTAAACTTTCCAAATACTCTTTCATTTAAATGATTATAGTTTTACAACAATTTCATATATTCTATAGGTAGGAGAATTAGGGTTTTCCAGA
AAT013_5	13	GCTGTGGTGAGCTGTGATTG	ATTTGCTTTCAACCCCACTG	5	174940361	174940614	1	254	254	1	(ATA)8	GCTGTGGTGAGCTGTGATTGTGCCACTGCACTCCAACTTGGGCAACAGAGTGAGACCCTGTCTCAAAAA [ ATAATAATAATAATAATAATAATA ] AAATGTAACTTAGAAGATTTGAGGATTAATTAAGACAGTGTTAATCAAGTACCTAGAATAATATCAGGTGCTTAGTAGATGCTCAATAAAGGGTAGATCTGCTTTTCTAATTTCTCCCTTTAGGGTGCCAAGAGAAACTGGCAGTGGGGTTGAAAGCAAAT
D6S942	13	TTCCTCTGGCTTCTAGAAG	GCCATGTCTTCTTCAATAATG	6	784226	784411	2	186	186	1	(TAGA)5	TTCCTCTGGCTTCTAGAAGGAAGACTGTCACACTTTAGTAAGAAAAATTCCATAAATATATAGAGTTTTCGTAAGATAGACAGATAGAAAATTGATAGAGATGATAGAGAAATAGAT [ TAGATAGATAGATAGATAGA ] TAATTGTTGAAGAACAACTGCCACTTAGCATTATGGAAGAAGACATGGC
TTA032Z_6	13	GGTCTTCCTTGTGGTTTTTCA	CCTCAAACTTCCCACAGGAG	6	7753305	7753472	2	168	168	1	(TTA)6	GGTCTACCTTGTGGTTTTTCATTTTCTTATAAGCCCTTAACTTTTGGCTAACCTGAGCCACTTACCCTATATACT [ TTATTATTATTATTATTA ] TTTTACTTTTTTTTCTCTCCTATATACATTTTGCTAGTCTCTCAAAATGATCCTGCTCCTGTGGGAAGTTTGAGG
ATTT030_6	13	GGGTCCATTAGTTGAGTATGCAG	GCCTGGCAGACAAGAGTGA	6	9506104	9506224	1	121	121	1	(TTAT)7	GGGTCCATTAGTTGAGTATGCAGATAATTGCTTTACCTGATTTTTTATTTATTTATTG [ TTATTTATTTATTTATTTATTTATTTAT ] TTGAGATGGAGGAGCTTCACTCTTGTCTGCCAGGC
ATA50C05_6	13	TTTGGAAAGAATCTGTATTATCTTT	GCATAATGCACATGCCTGTA	6	14052325	14052522	1	198	202	1	(ATT)7	TTTGGAAAGAATCTGTATTATTTTTAAAGCAAAAC [ ATTATTATTATTATTATTATT ] TTGAGATAGAGTCCTGCTCTGTTGCCCAGGCTAGAGTGCAGTGGCACAATCTCAGCTCACTGCAACCTCTGCCTCCTGGGTTGAAGCAATTCTCCTGCCTCAGCCTCCTGAGCAGCTGGAACTACAGGCATGTGCATTATGC
D6S1959	13	CTGTGCCTCTATTGCCTCAT	TGAAGGCCAAGCACTATTTT	6	20099366	20099521	2	156	161	1	(TCTA)9	CTGTGCCTCTATTGCCTCATCTGTAAAATGGGAATATTCTTAGGAATGCCATGAAGATTAAATCTATCTATCTGTCTATACATTAAAATGCA [ TCTATCTATCTATCTATCTATCTATCTATCTATCTA ] CATTAAAACACTTAAAATAGTGCTTGGC
D6S1051	13	CTGTATTAGTCGGGGTTCTCC	GGTATTTTTTGCCCACATGA	6	37141553	37141778	2	226	230	2	(GATA)5_(TAGA)6	CTGTATTAGTCGGGGTTCTCCAGAGAAACAGAACCAATACAAGAATATATTCAGATAGATATAGACATAGATAGATAGAT [ GATAGATAGATAGATAGATA ] [ TAGATAGATAGATAGATAGATAGA ] TTCCTCAATTTTATGATAAAGTAAAAAAATCATAAGCTGAACCATCATAAGTCAGACACTATCTATATATCTATATACAGGCTCACGTGGGCAAAAAATACC
D6S2410	13	TTGCCTTGTTAACATGTACAGG	AGTGCTAGACTGGGAGAAGA	6	51368717	51368965	2	249	249	2	(TATC)4_(N)3_(TATC)12	TTGCCTTGTTAACATGTACAGGTTTCTTCTATCTTCTGGAACTAGTTATACGATTATACAGTATCTATCTATCTATTTAT [ TATCTATCTATCTATC ] ATC [ TATCTATCTATCTATCTATCTATCTATCTATCTATCTATCTATCTATC ] ATCATCTCTGTCTGTCTGTCGATCGATCAATCTATCTCTATCATCTATCTATCTATCATCTATCTATCATCTAACTCACATATCTTCTCCCAGTCTAGCACT
D6S1056	13	ACAAGAACAGCATGGGGTAA	CCTGGATCATGAATTGCTAT	6	94083813	94084038	1	226	226	1	(TAGA)12	ACAAGAACAGCATGGGGTAATCACCTCCATGATCTAATCAACTTGCATGAGGTCCCTCCCCCAATACCAGTGGATTACAATTCAAGATGAGATTTGGTGTAGGACATAAAGCCAGACCATCT [ TAGATAGATAGATAGATAGATAGATAGATAGATAGATAGATAGATAGA ] ATAGATAGATAGACACAGAGACATACACATGTACATATAGCAATTCATGATCCAGG
D6S474	13	TGTACAAAAGCCTATTTAGTCAGG	TCATGTGAGCCAATTCCTCT	6	113678552	113678706	1	155	155	1	(ATAG)11	TGTACAAAAGCCTATTTAGTCAGGGTTTTCCAAGAGATAGACCAATTAGATAA [ ATAGATAGATAGATAGATAGATAGATAGATAGATAGATAGATAG ] ACAGATAGATGAAAGATAGATATGAGTAGGGATTTATGAGAGGAATTGGCTCACATGA
D6S1040	13	GAATGCAGGACTGTTTCTGG	TATATTTCTTGGGAAAGATAGATGG	6	131980441	131980695	2	255	257	1	(TCTA)7	GAATGCAGGACTGTTTCTGGTTCACAACCATCCATGTGCTTTCCACTGTCATGCTGCATACAGGATTGAACTATTGGATGAGGCTGGTGAGACTCAAAGTATTTAAACTCCAATATGGGTAGGCTATATCTCTCTG [ TCTATCTATCTATCTATCTATCTATCTA ] TGCGTCTATTTATCCTCTATTAGGATAAATATTTATCAATATAAACACTGATATTTATGTATTTTTCAATCTATCTTTCCCAAGAAATATA
NA.D6S.1	13	ATTACCAGTGGCTTAGTATATGTCA	GCACCTCTAACCCCCATATT	6	149221960	149222113	1	154	154	1	(TCTA)7	ATTACCAGTGGCTTAGTATATGTCAAGTTCTGTGTCAACTGTTATCTTTGTCTCTATTTCTATATCTGTCTGTCTG [ TCTATCTATCTATCTATCTATCTATCTA ] GTCTTATCTATTCACAATTGACCCTTGAACAATATGGGGGTTAGAGGTGC
ATA6C09P_6	13	ACTTGAATCCAGGCATTCAG	TAAAACTCAAGCTCAGAAAGGC	6	161361560	161361687	2	128	135	1	(TAA)13	ACTTGAATCCAGGCATTCAGGACCAGCCTGGGCAACACAGTGAGATCCCATCTC [ TAATAATAATAATAATAATAATAATAATAATAATAATAA ] AAAGTAAATAAATAGCCTTTCTGAGCTTGAGTTTT
D6S1277	13	ACACTGCAGGGTAAGACAGC	AAGACAGTGTCTAAGCTGTCACA	6	165703924	165704213	2	290	296	2	(TATG)9_(N)11_(GTAT)4	CAGGGTAAGACAGCACAGGGCCTGGGAGGGACCGAAAGTGGGTCATTCTCTTTAAACAACTGACGTTAAGTAGAATAAAAGCCTGTGGATGTAATTAGGGAACAAATAGGACCAATACTTATTATAAGCTTAAGAACTTAACCCTGCTAACAACAAAGGAAGCCATC [ TATGTATGTATGTATGTATGTATGTATGTATGTATG ] TAGGTAGGTAG [ GTATGTATGTATGTAT ] CTGTCTGTCTTTCTATTGTGTATCCACTTGTAAGTTCTGTGACAGCTTAGACACTGTCTT
D6S1027	13	CGTTCTGCACATGTATCCTG	TTGCTCTGTCTATGGAGTAGCC	6	170627095	170627210	1	116	123	1	(ATA)9	CGTTCTGCACATGTATCCTGGAACTTAAAGT [ ATAATAATAATAATAATAATAATAATA ] AAGCAAGTTTATGAAGAAAGTAAAGGAATAAAAGAATGGCTACTCCATAGACAGAGCA
D7S3056	13	CAATAGCCCTGACCTTATGC	TACCTACCTACCTACCTCTATGGC	7	3140220	3140380	1	161	161	2	(GATA)7_(N)25_(AG)9	CAATAGCCCTGACCTTATGCAATAGACATAAATAAATGATAGAT [ GATAGATAGATAGATAGATAGATAGATA ] TGATAGGCAGGTACATAGAGGGAAA [ AGAGAGAGAGAGAGAGAG ] ATCTCATCAGCTCTGACCTTATGCCATAGAGATAGGTAGGTAGGTA
GATA61G06_7	52	AGTTCAACCTGGGCAACATA	TCAAGCCAAGGCATTTTCTA	7	4260964	4261067	2	104	104	1	(TAGA)12	AGTTTAACCTGGGCAACATAGCAAGATCTCATC [ TAGATAGATAGATAGATAGATAGATAGATAGATAGATAGATAGATAGA ] CGATAGAAAATGCCTTGGCTTGA
TATC010P_7	52	CTTGAATCTCTCAGGGAGCTG	TTGGCCTTAAGTCTACCGAAA	7	6304292	6304516	1	225	234	1	(TATC)13	CTTGAATCTCTCAGGGAGCTGTAGTTCTTCTAAAAGCAGAAGTACATTTTACTATTACTACTGAAATTGTACTGTGCTTCTTATTTCCAGTATACAATTCACCAAACATTTACTAAGTAAATATGAATAGTTACTCTTAAAATATCTT [ TATCTATCTATCTATCTATCTATCTATCTATCTATCTATCTATCTATCTATC ] TACATTATTTCGGTAGACTTAAGGC
D7S1802	13	AAGCAATGCAGTGATCCATT	AAAATCCTTTCAACAAATAGAAGC	7	19279674	19279855	1	182	183	2	(GATA)13_(CATA)9	AAGCAATGCAGTGATCCATTTATCTGGATGAGATAGAGATG [ GATAGATAGATAGATAGATAGATAGATAGATAGATAGATAGATAGATAGATA ] [ CATACATACATACATACATACATACATACATACATA ] TAGATATAGATATACAAGCTTTCAGATGAGCTTCTATTTGCTGAAAGGATTTT
D7S1818	13	CCCTAACTCCCATGTTGATG	TACCCAGGATTGTGCTAACCT	7	47999150	47999327	1	178	187	1	(AGAT)11	CCCTAACTCCCATGTTGATGTTTTTCAAGGGTGAACTTTACATATACAAATAGAGGATCTATCTATCTTTTTATATCTATCTGTCCACCTCATATAATATACC [ AGATAGATAGATAGATAGATAGATAGATAGATAGATAGATAGAT ] AATCTCTCTTTAGAGGTTAGCACAATCCTGG
D7S3046	13	ACATACGGATGAATGGATGG	TATAACCTCTCTCCCTATCTCCC	7	67622999	67623294	1	296	300	3	(AGAT)11_(GATA)4_(N)138_(AGAT)10	ACATACAGATGAATGGATGGGGAGATGAT [ AGATAGATAGATAGATAGATAGATAGATAGATAGATAGATAGAT ] [ GATAGATAGATAGATA ] ATAGAAAGATGATAGAGGAGACAGCCAGGGATATAGGGAGACAGAGATAATAGAGATAGATGGAGAGATAACTAGGTAGATAGAGATATAGACACATGACAGAGAGATAGATAACAGAGACATAGATAGATAGATGAT [ AGATAGATAGATAGATAGATAGATAGATAGATAGATAGAT ] GAGATAGCTAGGGAGATAGGGAGAGAGGT
D7S2204	13	TCATGACAAAACAGAAAATAAGTG	ATGGAATTGCTTGTTACCTTAACT	7	79002224	79002461	2	238	240	2	(AGAT)4_(N)4_(AGAT)11	TCATGACAAAACAGAAAATAAGTGAAACAAAGGAGAATGATTCTTTGGTTCTGTGTATA [ AGATAGATAGATAGAT ] AGAC [ AGATAGATAGATAGATAGATAGATAGATAGATAGATAGATAGAT ] AGAATAGTTATTTCTAAATAGCATAAAGGAACTCTACAGTGAAACATTAGATATGTAGTTTTAAAAGACGTATTAAACAGTATAGGTTTTGAATTAAGGTAACAAGCAATTCCAT
D7S1799	13	ATGGTATTAGGAGATGGGGC	TTGCATAAGCCAATTTCCAT	7	106050171	106050352	1	182	182	1	(AGAT)11	ATGGTATTAGGAGATGGGGCCTTGGAAAGTATATTAGTCAGAATTCCCCACAGAGGCAGAACTAATAGGATAGATTAGATAGAC [ AGATAGATAGATAGATAGATAGATAGATAGATAGATAGATAGAT ] AGACAGACAGACAGATGATGAGAGGGGATTTATTATGGAAATTGGCTTATGCAA
D7S1804	13	TTCAAGTGGTTGGGTTCACT	TGGGTCTAGTCCAGTGGTGT	7	134088309	134088559	2	251	251	2	(TCTA)11_(N)14_(TCTA)5	TTCAAGTGGTTGGGTTCACTGTGGAACTTGAGATGGTGACTAGAGTCTAGAGTGGGACCGAGTCTCTAGGATCTAACAGGATCTAAGCCTAGCAAAGATCTCTATCTGTCTG [ TCTATCTATCTATCTATCTATCTATCTATCTATCTATCTATCTA ] TCATCTATCAATTA [ TCTATCTATCTATCTATCTA ] CCTATCTATCTATCTACCTATCTATCTATGTCTGAATGGAAACACCACTGGACTAGACCCA
GATA63F08P_7	13	TCTCTTACCCTTTGGGACCT	TCTTGCAGATGGCCTAATTGT	7	141556494	141556632	2	139	151	1	(TAGA)6	TCTCTTACCCTTTGGGACCTGTATTAGGGTTCTCTAGAGGGACAGAACTAATAGGAGATAGAT [ TAGATAGATAGATAGATAGATAGA ] TAGGAATTTATTAACTCAGTATCACAAGGTCCCACGATAGGCCATCTGCAAG
NA.D7S.1	13	CCTCCATAATTGTGTGAGCC	TGCATAAGTGAAACTTTATGCC	7	145438540	145438723	1	184	186	2	(TATC)5_(N)3_(TATC)6	CCTCCATAATTGTGTGAGCCAATTCTCCTAACAAATTCCCTCTCAAAT [ TATCTATCTATCTATCTATC ] ATC [ TATCTATCTATCTATCTATCTATC ] ATCATCTATCTATCTATCCTCACACATATCCTATTGGTTCTGTCTCTTTGGAGAACCCTAACACATGGGCATAAAGTTTCAGTTATGCA
D7S3070	13	CCCCCATGAGTTATTCCTCT	GGAAGCCAAATGTTGAATTG	7	153030509	153030682	2	174	175	2	(CTGT)6_(CTAT)9	CCCCCATGAGTTATTCCTCTGTCTGTCTGC [ CTGTCTGTCTGTCTGTCTGTCTGT ] [ CTATCTATCTATCTATCTATCTATCTATCTATCTAT ] CATCTGCACCTTTTCAGCTGTCATTGAGAAGAGATATCCTTGACTTTTGACTATTCAGCAAAGGCAATTCAACATTTGGCTTCC
ATAA018P_8	13	TCTGGGTGACAGAGCAAGACC	CCCATTATTCTAACCTGACAAGG	8	17550192	17550304	1	113	120	1	(ATAA)10	CTGGGTGACAGAGCAAGACCCAGTTTCAAT [ ATAAATAAATAAATAAATAAATAAATAAATAAATAAATAA ] AGAGAAAACAAGATTTAAGACCTTGTCAGGTTAGAATAATGGG
D8S1477	13	AGCAAACTTCATCCACTTGG	TTCCTGTCCTCTAATGTAACTTACC	8	28640541	28640682	1	142	143	3	(TTTC)4_(N)9_(CTTC)8_(TTTC)4	AGCAAACTTCATCCACTTGGAGATCACCCACATGTGAA [ TTTCTTTCTTTCTTTC ] TCTCTTTCC [ CTTCCTTCCTTCCTTCCTTCCTTCCTTCCTTC ] [ TTTCTTTCTTTCTTTC ] TCTGATGGTAAGTTACATTAGAGGACAGGAA
D8S1110	13	GGGACAGAGAAGCAGAGAAG	GGCTTTTTCTTCCTTTACCG	8	49965306	49965574	1	269	271	3	(TCTA)4_(N)3_(ATCT)8_(N)11_(ATCT)10	GGGACAGAGAAGCAGAGAAGAGCTTCTGTCTATCTATCTATCATC [ TCTATCTATCTATCTA ] CCT [ ATCTATCTATCTATCTATCTATCTATCTATCT ] TACTATCTATC [ ATCTATCTATCTATCTATCTATCTATCTATCTATCTATCT ] ATCATCTATCTCTATCTACCAATATATTGTTTGCTTAGAAAGAACTTACAGCAGCTTATAGGAATTCTTGAAATGCACATATGTGTAATAAATCTAGATGAGGGGTAAAGGAAGAAAAAGCC
D8S1136	13	GTGTTGACCAACTGGGTAGC	TCAAAGAGATTAAAATGATGATGG	8	62971818	62972039	2	222	228	2	(TATC)5_(ATCT)4	TTGACCAACTGGCTAGCTCATTTATATGTCATCTATCATCTATCTGTCTGTCTATCTATCTGTCTATG [ TATCTATCTATCTATCTATC ] [ ATCTATCTATCTATCT ] CCATCATCTATCATTTCTTCCATCCATCCATCTTTCTACCTATCTCATTTGATCCTTGTTTCTCAATTTCTCACTACCATTTCCATTGTTCCTCCTACCATCATCATTTTAATCTCTT
D8S2324	13	TGAAAACATAGTACAATGAACATCC	GTCATAATATCTGCCAATGATTG	8	71301303	71301485	1	183	183	1	(TCTA)7	TGAAAACATAGTACAATGAACATCCATTTATCCGCCACCCAGATTCAACAGTGGCAAACTTTTTGTCACAGTGGTTTATTTACTTCTAACTAGATCTATCGG [ TCTATCTATCTATCTATCTATCTATCTA ] TCATCTATCTATCTACATATAGAACTATTTCAATCATTGGCAGATATTATGAC
D8S1132	13	GGCTAGGAAAGGTTAGTGGC	CCCTCTCTCTTTCGAGCAAT	8	104697226	104697340	1	115	116	2	(TCTA)12_(N)9_(AG)4	GGCTAGGAAAGGTTAGTGGCTTAATGTATTTGTTTTTCTCTCTTTTTT [ TCTATCTATCTATCTATCTATCTATCTATCTATCTATCTATCTATCTA ] TTGCTCGAA [ AGAGAGAG ] GG
D8S592	13	TAGATAGATGATGTTGTTGTTGATG	TGACTGAATATATGTCCTGTTGGC	8	116019513	116019653	1	141	148	1	(TAGA)9	TAGATAGATGATGTTGTTGTTGATGAAGATAGAT [ TAGATAGATAGATAGATAGATAGATAGATAGATAGA ] ATAAGAACTGAGTTCTAGAAGAAAGTCTAGAAGAAGACAGGAACATTAGCCAACAGGACATATATTCAGTC
D8S1108	13	ATGCCTACAAAAACCAGTGC	AGCTTGCCTGGTCTCTTACA	8	133990127	133990396	1	270	270	1	(TATC)12	ATGCCTACAAAAACCAGTGCTACAAATGCTTCAAATAAGAGTAATGAAGGAGAGAATGACTGGGGATACTTTACTCCATGAAGTTTATAGCTTCAATGCTCTGTATAGAGCTACACCTCTACAAACTCTTCTCTCTTTCTCTATCTATT [ TATCTATCTATCTATCTATCTATCTATCTATCTATCTATCTATCTATC ] TCTAATGTGTGCATTAGAACTGAAAAACATTATGTTGCAAGAGTTTAAATAAGTGTAAGAGACCAGGCAAGCT
D8S373	13	TTGGTCTCCTCTGATGGGT	GGCCTAAGGCGATTTAAGG	8_AACZ03163423_random	539	736	2	198	203	2	(TAGG)4_(N)40_(TAGA)13	TTGGTCTCCTCTGA [ TAGGTAGGTAGGTAGG ] CAGGTGGGTGGGCGGGCAGGCGGGCAGATGGATGGATGGG [ TAGATAGATAGATAGATAGATAGATAGATAGATAGATAGATAGATAGATAGA ] GCTGGATAGAGATTGAAGGAAATAATGCAAACAGTGGTCCATTTCCAAGACAATGTGCCTTAAATCGCCTTAGGCC
TAA005_9	52	TTCTTAACCCCCATTTTGAGA	AGTTGCCCTGACAATGGACT	9	1657232	1657368	1	137	137	2	(TAG)4_(TAA)10	TTCTTAACCCCCATTTTGAGATAA [ TAGTAGTAGTAG ] [ TAATAATAATAATAATAATAATAATAATAA ] ATGTACTTACAGCCCTATGTTTGTTTTAACTGGCACCCAAAGGGAGGGATCAGTCCATTGTCAGGGCAACT
GATA175H06M_9	52	GGTGTCAAGCTTTGAGCCTA	TGCATCTGGGCCTTTATGTA	9	7993495	7993650	2	156	157	1	(GATA)12	GGTGTCAAGCTTTGAGCCTAACTTACCATACAGCTATGGATG [ GATAGATAGATAGATAGATAGATAGATAGATAGATAGATAGATAGATA ] GACAGAGGCATACATACATACATGTGTGCATATAATGACACATATATACATAAAGGCCCAGATGCA
NA.D9S.1	13	CTTAGTCTTTTCTTACCAAAACAGC	CCACAAATACATTTCCCTGA	9	10367243	10367437	1	195	195	1	(TATC)11	CTTAGTCTTTTCTTACCAAAACAGCTATCTATCTCTCTATGTATCTATCTATGTATCTATGTATCTATCTATG [ TATCTATCTATCTATCTATCTATCTATCTATCTATCTATCTATC ] TATGTGTCTATCTACCTATCCATCTATTATCTATGTATCTATCTATCAAGCACTGAGATCAGGGAAATGTATTTGTGG
GATA5E06P_9	13	GTGCACCTCTACACCCAGAC	TTGTGCCCACACACATCTATC	9	32704241	32704405	1	165	172	2	(GATA)13_(N)7_(TG)4	GTGCACCTCTACACCCAGACTCCAGTCTTTTTAATAATGAATTAGATAGATAGATGACAGATGATAGATGATTGATAGATAGATTGATAGAT [ GATAGATAGATAGATAGATAGATAGATAGATAGATAGATAGATAGATAGATA ] AGATAGA [ TGTGTGTG ] GGCACA
D9S922	13	TCAGAGGACCACTGCCTAAG	CTGATGGGATTTGTGCCTAT	9	79026067	79026370	1	304	305	2	(TCTA)9_(N)1_(TATC)10	TCAGAGGACCACTGCCTAAGGAATTCACTCACGGAGCATACATATATAAGTATATGCTCTATCTCTATCTATCATTATCTATCTACCTGCCTACCTATCTATTGATTATCTATATCTATCTG [ TCTATCTATCTATCTATCTATCTATCTATCTATCTA ] T [ TATCTATCTATCTATCTATCTATCTATCTATCTATCTATC ] TTTAAGATGGCTTAAGGATGGCCACCTTCTTGCTATGTCCTTGTGTGGCTGTGAAAAGAAGCTCTGGTGTTTCTTGCTCTTCTTATATAGGCACAAATCCCATCA
GATA22H04M_9	52	CCAGCTTTCTTTTAAGTTTGTT	TTGGATAGGAACGAACCTGA	9	82003734	82003942	1	209	212	1	(GATA)13	CCAGCTTTCTTTTAAGTTTGTTTAAAGTACCATCTTTAATAGAGATAGATAGAGATAGGTAGATAGATGATTGATAGATACAT [ GATAGATAGATAGATAGATAGATAGATAGATAGATAGATAGATAGATAGATA ] GACATGCCATCCTGCTTCATTATTCACTTTGTCTCTAATCCTGCCCTATCTGTCTCTGGTTCGTTCCTATCCAA
AAT261_9	52	TCTTTTCTCCAGCCACATCC	GATCGCGCCATTGAACTC	9	91167423	91167550	1	128	128	1	(ATT)13	TCTTTTCTCCAGCCACATCCCTTTGATCATCTCCCTC [ ATTATTATTATTATTATTATTATTATTATTATTATTATT ] TTGAGATGGAATTTCACTCTTGTTGCCCAGGCTGGAGTTCAATGGCGTGATC
D9S910	13	AAGTCAGTTAGCTGAAGGTTGC	TATATGAAGTGCTTAGAAAAAGTGC	9	97660403	97660517	1	115	117	1	(ATA)10	AAGTCAGTTAGCTGAAGGTTGCTACCTTCTGTTTGCAGCTGCTG [ ATAATAATAATAATAATAATAATAATAATA ] ATGATACTATGTGTTCAGCACTTTTCTAAGCACTTCATATA
D9S930	13	TGGACAACAGAGTGAGATGC	TGTAACAAGGGCTATGGGAA	9	111421637	111421912	1	276	276	3	(TATC)5_(N)30_(TATC)4_(N)4_(TATC)5	TGGACAACAGAGTGAGATGCTGTCTTAAAAATAAAAAAAAAGAATTAAGGATGCCATTTTTAAGTTGAATCTTGAGTCTCTCAGAGTCAAGATAAAAGTCTGAGTGAAACGCCATGAGGTTGGGTCACTGTGTTTGC [ TATCTATCTATCTATCTATC ] ATCATCTATCTTATCTATCATCATCTATCT [ TATCTATCTATCTATC ] TATG [ TATCTATCTATCTATCTATC ] TATTTTTGTCCAGGTTTCCTGGCTTGTAATTCCCATAGCCCTTGTTACA
D9S934	13	TTTCCTAGTAGCTCAAGTAAAGAGG	AGACTTGGACTGAATTACACTGC	9	117326051	117326254	1	204	204	1	(AGAT)10	TTTCCTAGTAGCTCAAGTAAAGAGGGAACTAGAAGAGTGTATTAGTGAAGGTTCTCCAGAGAAACAGAACCAATAAGAGATGATAGATAGATAGATGAC [ AGATAGATAGATAGATAGATAGATAGATAGATAGATAGAT ] AGAGATAAATGATAGAGAGACAGATAGATAGTAAGAAAGCTAGCAGTGTAATTCAGTCCAAGTCT
TCTA017M_9	52	CAGCATGAGAGTGGTTGAGG	TGGTGTCAAACATGAATTAGGC	9	121726742	121726932	2	191	192	3	(TGTC)4_(N)4_(ATCT)10_(N)3_(ATCT)5	CAGCATGAGAGTGGTTGAGGCAATCTAT [ TGTCTGTCTGTCTGTC ] TATC [ ATCTATCTATCTATCTATCTATCTATCTATCTATCTATCT ] ATC [ ATCTATCTATCTATCTATCT ] CCATCTATCCATCCATCTATTTAAACTATCTTACCTTACAGCTAAGGACACAATTCAAGCCTAATTCATGTTTGACACCA
D10S1435	13	TACTTGGGATGCTAAGGTGG	TTGGGTTTCCTGACTTGTGT	10	2276157	2276448	2	292	292	2	(AGAT)10_(N)3_(GATA)10	TACTTGGGATGCTAAGGTGGGAGAATGACTTGAGCCTGGGAGGTCCCGAGCCTGGGGAGGTCGAGGCTGCAGTGAGCCAAGATTGCACCACTGCACTCCACCTTGGGTCATAGCCAGACCCTGTCTCAAAAATAAAGAGATAGAC [ AGATAGATAGATAGATAGATAGATAGATAGATAGATAGAT ] GAT [ GATAGATAGATAGATAGATAGATAGATAGATAGATAGATA ] AACAGAATAAAACTCAATGCATTATAACAAATAAACACAGCACCACACAAGTCAGGAAACCCAA
ATCC001_10	13	TGCCCTGTATTCTGTGTAGCA	GGACGTAACAGATACTATTTCGGAAG	10	6439928	6440235	1	308	308	1	(TCCA)10	TGCCCTGTATTCTGTGTAGCAAGCATAACTAGAAAATCAATGTTAGTGCTCAAACTAAGAAGACTTTTGAGAAATTATCAGAGGTAAATACAAATATACATT [ TCCATCCATCCATCCATCCATCCATCCATCCATCCATCCA ] TCCCTGCTGAGCTCCAACTATGTGTCAGACACTTCTAGGGGGTTGAGGGTATTGTGATCAGTAAGACAAACTCTCTGCCTTTATAGTGTTTACATTCTAGGAGAAAAATATTCATCTTAGAGAGATTATAAAAAACAAATCTTCTGAAATATTATCTGTTACGTCC
D10S1412	13	GCTCCTGCGTACTGAGATA	TGCACAGTTCTTCTCCCTCCA	10	9339929	9340097	1	169	176	1	(ATA)14	GCTCCTGCGTACTGAGATACTCAAATTTCCTTGGGTCTCTTATTCCCGATTTGTACGTTAAACAC [ ATAATAATAATAATAATAATAATAATAATAATAATAATAATA ] TGTTGGGAACAAATATTTTGTTTCTTTAGTATCATAGGACCATGGAGGGAGAAGAACTGTGC
D10S1430	13	CAGACTCCAGAAAACAGAACC	TGGAGTGGACCAATTCCTTA	10	12879830	12879970	2	141	141	2	(TATC)4_(N)20_(TATC)4	CAGACTCCAGAAAACAGAACCAATAGGATCAATCTACCCTA [ TATCTATCTATCTATC ] TATGTATCTATGTATCTATG [ TATCTATCTATCTATC ] ATCTATCTATCTATCGAGAGATTTATTTTAAGGAATTGGTCCACTCCA
D10S1221	13	TGCTTACCATAATCAACATTGA	TGCATCCACCTTTGCTATAA	10	54150543	54150736	2	194	194	1	(AAT)6	TGCTTACCGTAATCAACATTGATATACATTGTCTTAAAAATACTTAATAGTGTTCTTTGTTCAACCAAATAATAGAGGCATTAACTAGTTTCCTAGTGCTGCCAAAAGAAATTGCTACAAAATTTGTGACTTAA [ AATAATAATAATAATAAT ] AACAATAATACAAATCTCTCAATTATAGCAAAGGTGGATGCA
D10S1225	13	TCCTTTGTCAGTCATGCTCA	GTTACATAGGAAGCCCGGAT	10	61369690	61369853	1	164	164	1	(TTA)5	TCCTTTGTCAGTCATGCTCATACATTTTGGAATCTATTCTTGGATGGCATATCACAATAGCTACTTAGCTCCAGAGACAACAAACTACCACGTTATTATCA [ TTATTATTATTATTA ] TATTGTATTCATGTTCACTAAGCATTGAATCCGGGCTTCCTATGTAAC
D10S1432	13	CAGTGGACACTAAACACAATCC	TAGATTATCTAAATGGTGGATTTCC	10	71473684	71473853	2	170	170	2	(TATC)4_(N)3_(TATC)11	CAGTGGACACTAAACACAATCCAATCACATGGATGTCTGAT [ TATCTATCTATCTATC ] ATC [ TATCTATCTATCTATCTATCTATCTATCTATCTATCTATCTATC ] ATCTATCTATCTTAAAAAGGGGTTCTCCATACTCAAAAGTTGGAAATCCACCATTTAGATAATCTA
D10S2327	13	CCCAGAGCAAGTACTCACCT	ATAGTTTTGTGCTTATTGACATGA	10	77575155	77575362	1	208	208	1	(GGAT)13	CCCAGAGCAAGTACTCACCTAGATGATCATGG [ GGATGGATGGATGGATGGATGGATGGATGGATGGATGGATGGATGGATGGAT ] GGACGGACGGACGGATAGATGGCTTGATTGGAGGATAGATAAATTAATAGAGGGATGGATGAGCTTGGAAGGATGGAAGAAGGAGGAATGGATGAATTATTCATGTCAATAAGCACAAAACTAT
D10S2470	13	CCTCCTAGCTCCTCAAGCTT	CAGACAGATTCCTGTGGT	10	90127680	90127929	2	250	250	1	(TCTA)11	CCTCCTATCTCCTCAAGCTTGCAGACAGCCTATTTTGGGACCCTGTGATCATGTATGTTAATACTTAATAAACTCC [ TCTATCTATCTATCTATCTATCTATCTATCTATCTATCTATCTA ] TCTCCTATTAGTTCTGTCTCTCCAGAGAACCCTGACTAATACAGTAGGCTTGATGGTTAAAACATGTTACTTAGCCTTGTTCCTCTGATTAAAAATAGGTATTCCATTGTTGACCACAGGAATCTGTCTG
D10S677	13	AAGATACACAGGAAGAAAGAAAGG	ATGGTCAAAAGGAGATTGCT	10	93760987	93761182	1	196	196	1	(AGGA)11	AAGATACACAGGAAGAAAGAAAGGAAGGAAGGAAAGAAGGAAGGAAGGAAAGAAGAAGGGAGGG [ AGGAAGGAAGGAAGGAAGGAAGGAAGGAAGGAAGGAAGGAAGGA ] AAATAATGTGTGCTGTAGAAAATGATGGTGTCTTCAAGAGCAGTTTTGAGGGCAGAAACATTGGCAAAAGCAATCTCCTTTTGACCAT
D10S1425	13	GAGTTGCGTTACTTGATTTCTT	TTGAATTGTTCTGGTACCTCTG	10	117021821	117021967	2	147	147	0	no STR	GAGTTGCATTACTTGATTTCTTACTATATAAGTTATACAAGTCATAGATAGATAGATGATAGATAGATAGATGACTTACTTGGAAAACTACAGCAATTAAAACAGTGTGGTTAACTGATGTTTGACAGAGGTACCAGAACAATTCAA
D10S1230	13	GACTCTGCTAAGCACATTTCC	GCACAGAAACAGGAAGTATGC	10	120453461	120453573	1	113	113	1	(TAT)7	GACTCTGCTAAGCACATTTCCTACATAATTTCACCTGACTTTCCTAATAATCCTATGAGTAAA [ TATTATTATTATTATTATTAT ] TGAAACTAGCATACTTCCTGTTTCTGTGC
D10S1222	13	CCACCTTTCAACTGTCCATT	CATCACACACCGGGGACT	10	127135986	127136206	2	221	221	1	(TTA)6	CCACCTTCCAACTGTCCATTTCTTT [ TTATTATTATTATTATTA ] GTATTATTATACTTTAAGTTTTAGGGTACATGTGCACATTGTGCAGGTTAGTTACATATGTATACATGTGCCATGATGGTGTGCTGCACCCATTAACTCGTCATTTAGCATTAGGTATATCTCCTAATGCTATCCCTCCCCGCTCCCACCACCCCACAACAGTCCCCGGTGTGTGATG
D10S1248	13	GGAATAAGTGCAGTGCTTGG	ACCAATCTGGTCACAAACAT	10	128985342	128985592	2	251	251	1	(TTCC)15	GGAATAAGTGCAGTGCTTGGCACAGAGCAGATGCTGAAACCTCTGTATCCCACCCCTGGATATTATAATTAACATTTATTCTGACAGTTCTCTTTTTCCCTTGTCTTGTTATTAAAAGCACAACTCTGGTTGTATTGTCTTCAT [ TTCCTTCCTTCCTTCCTTCCTTCCTTCCTTCCTTCCTTCCTTCCTTCCTTCCTTCCTTCC ] ACTCACTCATTTGTTCGATTCATTAATATGTTTGTGACCAGATTGGT
D11S1999	13	TACATGGCAGCAGGCATATA	ATGGAGTAAACAAGATTGCTAGATAGGC	11	10531680	10531769	2	90	91	1	(TATC)5	TACATGGCAGCAGGCATATACACATACACATCTA [ TATCTATCTATCTATCTATC ] CATCTATCTGCCTATCTAGCAATCTAGTTTACTCCA
D11S1981	13	AATTCCTTTACTCCAGAAAGG	CAGATTTCTGCTTTCCCAGA	11	16852736	16852890	2	155	156	2	(TAGG)4_(N)1_(AGAT)14	ATTCCTTTACTCCAGAAAGGGAAGAAGAAGAGATAGATACG [ TAGGTAGGTAGGTAGG ] C [ AGATAGATAGATAGATAGATAGATAGATAGATAGATAGATAGATAGATAGATAGAT ] GATAGAGATTCCTGAGCTCTGTCTGGGAAAGCAGAAATCTG
D11S1993	13	GGACAGATGCTTCCAGAAAA	AGATTATGCATGTGTAAAGAGCC	11	43683838	43684043	2	206	206	1	(ATA)9	GGACAGATGCTTCCAGAAAAGATTATCTTTTATCTGTCACTCTAGGAATAGCTCTGGTCCTATAGCTGCTTATGCTATGATTTAAGCCTTGTATGACATTGCTATGTGTGTCAGACAGGAAAGAGAACACA [ ATAATAATAATAATAATAATAATAATA ] GCTAACATTTTTTGAACACTGACTAGGCTCTTTACACATGCATAATCT
D19S246	13	AGAGTGAGATTCCACCTTTC	GAAACACATCATTTACCCAC	11	68540512	68540652	2	141	141	2	(ATAG)4_(ATAC)8	AGAGTGAGATTCCACCTTTCAAAAAT [ ATAGATAGATAGATAG ] [ ATACATACATACATACATACATACATACATAC ] GCAGATACATAGATAGATAGACAGATAGATTAGATAGATAGATTGAAGTGGGTAAATGATGTGTTTC
D11S2371	13	CTGAGGTGGGAGGATCAGTT	CCCGGCCTTGATTTATTTAA	11	71546911	71547089	1	179	179	1	(TATC)4	CTGAGGTGGGAGGATCAGTTGAGCCCGGGAGGCCAAGGCTGCAGCGAGCTCTGTGATCACCCCACAGCACTCCAGCCTGGGTAACAGAGTGAGACCCTG [ TATCTATCTATCTATC ] AATCTATCTATCTAAACTATCTGTCTCTGAATAAATAAATAAAATTAAATAAATCAGGGCCGGG
D11S2002	13	CATGGCCCTTCTTTTCATAG	AATGAGGTCTTACTTTGTTGCC	11	78083477	78083719	2	243	243	1	(ATAG)11	CATGGCCCTTCTTTTCATAGATAGATTGATAGATAA [ ATAGATAGATAGATAGATAGATAGATAGATAGATAGATAGATAG ] CTTTTAAATAAAATACTACATGTATTAATAACACTTAAAAATAATAACTGGCTGGTGTGGTGGCTCACACCTGTAATATCAGCATTAGGGGGAGGCTAAGGTGGGAGGATTGCTTGAGCCCAGGAGTTCGAGACCAGCCTGGGCAACAAAGTGAGACCTCATT
D11S2000	13	AGTAGAGAACAAAACACTGTGGC	TTTGAAGATCTGTGAAATGTGC	11	103503274	103503478	1	205	206	2	(TC)5_(N)50_(CTAT)10	AGTAGAGAACAAAACACTGTGGCTATATGAAGAAACTAGGTAGTCCTCCTAGGTTTACATCTATCTCAAATAT [ TCTCTCTCTC ] TGTCTCATATCTGTATCTATATCTATATCTATATCTATATATCTATGTCT [ CTATCTATCTATCTATCTATCTATCTATCTATCTATCTAT ] ATGCTAACTGGCACATTTCACAGATCTTCAAA
D11S1998	13	AGCCATCAACTAGCTTTCCC	ATGGGGAGGCACCAACAGATG	11	115741097	115741244	2	148	148	1	(TATC)11	AGCCATCAACTAGCTTTCCCTATTGCTTCCTATTCATCTATCTATTGATCGATCTATCATCCA [ TATCTATCTATCTATCTATCTATCTATCTATCTATCTATCTATC ] TATTTATCTATCTATCCATCCATCTGTTGGTGCCTCCCCAT
D11S2365	13	TTCACATGCATATGTCTTTATGG	CTGTCTAGTGTCCTGAGCTGC	11_GL391837_random	2387457	2387706	1	250	250	2	(AGAT)4_(N)3_(AGAT)11	TTCACATGCATATGTCTTTATGGTAGAATAATTTCTAAAATAAATACCAATACACTTCTAATTATCTCACAAAATAAATGTG [ AGATAGATAGATAGAT ] GAT [ AGATAGATAGATAGATAGATAGATAGATAGATAGATAGATAGAT ] TTAAGAAACATTAATAAAAGCAAGTAAGATAATTATTTACCTGCTTATTCCAGTTCAGGGCGGCAGGTAGCCAGACCCTATCTAGCAGCTCAGGACACAAGACAG
D11S4459	13	ACCCGTAATCTGTCTCTCCC	AGCCATGAAAACATCTGGA	11_GL391837_random	2707199	2707446	1	248	248	1	(TTA)11	ACCCATAATCTGTCTCTCCCTTACCTAAAGAACCTTATCTCCTAACACTCACCACACTGACCTCCTCCTTCCTTCTGCCCCAGCATCAATGGCTTTCTCACTTTTTCTCAAATGTGCCGTCTCTGTCCCAGCATCAAAGAT [ TTATTATTATTATTATTATTATTATTATTATTA ] TACTTTAAGTTCTAGGGTACATGACTGTCTGTTCCCTCTGCCTGGAACACTATTCTCCAGATGTTTTCATGGCT
AAT262_12	52	AGCCTGGGTGACAGAGTGAT	GCCTGGCTTTCAGCAGTTAG	12	4009473	4009748	2	276	279	2	(AAT)12_(N)2_(TAA)4	CTGGGTGACAGAGTGATACTCTGTCTAA [ AATAATAATAATAATAATAATAATAATAATAATAAT ] AT [ TAATAATAATAA ] AAATACCCAAACTTGAAACCAAGAAGAAAGCATCTTTATGGATCACTGCAAGCATGAGGGGGGATAAAGCCGTGGGCTTGCAGGGCTCTGGACCCCAAACCAGGCAGCGATGGGAAGGAGTGTGGCTTGGATAGGATAATAGAAACTAAGTGTCTACTCAAGAAACGATACAACCAGGCTAACTGCTGAAAGCCAGGC
GATA7F09_12	52	CTCCAGGCTCATCCATATTG	TCGATGATCAGTGATGTTAAGC	12	5996555	5996831	2	277	277	1	(ATCT)10	CTCCAGGCTCATCCATATTGCTGTGAATAGCAGGATATCATTCTTTTTATGGCTGAGTACTATTCCAGTGGGC [ ATCTATCTATCTATCTATCTATCTATCTATCTATCTATCT ] ATCACATTTCTTTTATCCATTCCTCTCTTGATGGACATTTAGGTTGATTCAACAAATAATCTAATTAAAAACTGGGCAAAGGATCTAAATAAACACTTCATAAAAGAAGACATAGAAATGGACAACAGGTATATGAAAAAATGCTTAACATCACTGATCATCGA
ATAAC002_12	52	TGGGGACGGTAAGGTTAAAT	AGTGCAAGTGATCCCTCACC	12	10825686	10825976	1	291	291	2	(ATAAC)5_(N)3_(ATAAC)4	TGGGGAGGGTAAGGTTAAATACAGTGATTAAGGTTTCTAAATAATTGCAGGGCTGGCCCGGTGGCTCATGCTTGTAATCCCAGGACTGTGGGTGGCTGACGCTGGTGGATCCCTTGACCTCAGGGGTTTGAAGCCAGCCTGGGCAACATGGGGAAACCCATCTCTACAAAAA [ ATAACATAACATAACATAACATAAC ] ATA [ ATAACATAACATAACATAAC ] ATAGTGGGTGAGGTGGCGCGGGCCTGTATTCCCAGCACCTCGGCAGGCTGAGGTGAGGGATCACTTGCACT
D12S373	13	TCTAGGATGTTTTTAGAGAAAGGC	TGGCACTAGATGTTTTCAAGG	12	17163696	17163903	2	208	214	1	(GATA)11	TCTAGGATGTTTTTAGAGAAAGACAGACAGATAGGT [ GATAGATAGATAGATAGATAGATAGATAGATAGATAGATAGATA ] GACAGTTGAATTTTATTTTGCCAAAATAAATGCATTTCTAAAAAGATATTAACACAATGTTTATTGAATTTAATTATCCTTCAATTTTAATCATGAAACTAGATATGTGAGCCTTGAAAACATCTAGT
D12S1301	13	ACACAGATGTGCATCTATCTCG	ATATTGGACAGTAAAGAAACCTGC	12	45747144	45747252	1	109	110	1	(TCTA)11	ACACAGATGTGCATCTATCTCA [ TCTATCTATCTATCTATCTATCTATCTATCTATCTATCTATCTA ] TCATCTATCTTTATATACAGCAGGTTTCTTTACTGTCCAATAT
D12S1042	13	TATGACGGTGCACCACATAC	TAACCTGCATGTTCTGCATAT	12	61007849	61007970	2	122	129	1	(TTA)10	TATGACGGTGCACCACATACTAGTCTCTTTCTTTTTTATTTAATTTAATTTG [ TTATTATTATTATTATTATTATTATTATTA ] TACTTTAAGTTCTGGGTTACATATGCAGAACATGCAGGTT
D12S1064	13	ACTACTCCAAGGTTCCAGCC	TAATATTGACTTTCTCTTGCTACCC	12	90592646	90592821	1	176	192	1	(TCTA)13	ACTACTCCAAGGTTCCAGCCCCTTCCTGCTTCAAGCCCTGAAGGGGTATTTTCTTTCTATCTATC [ TCTATCTATCTATCTATCTATCTATCTATCTATCTATCTATCTATCTATCTA ] TCATCTATCTACCACAAGAGAGATAACAGTGTTTCAGAAAGAGAGGGTAGCAAGAGAAA
D12S1300	13	CCTCACACAATGTTGTAAGGG	TGTAACATCCGTGATAAAAATAGC	12	98375967	98376087	1	121	122	1	(TAGA)12	CCTCACACAATGTTGTAAGGGTTATAAC [ TAGATAGATAGATAGATAGATAGATAGATAGATAGATAGATAGATAGA ] GTATATCTTAGAATAATATGAGCTATTTTTATCACAGATGTTACAT
NA.D12S.2	13	GCCAGAACAACTGCTGGTTC	AATCATAAGTGTTCCCAGAC	12	103201379	103201600	2	222	230	2	(ATCT)8_(N)77_(ATCT)9	GCCAGAACAACTACTGCTTCTGTGGAAAGCAGAAAGACCTATCTGCCTGTCT [ ATCTATCTATCTATCTATCTATCTATCTATCT ] GTCTATCTATCCATCATCTATCATCTATGCCTGTCTATCTATCATCTATCTACCTATCTATCCATCAATCATCTATC [ ATCTATCTATCTATCTATCTATCTATCTATCTATCT ] ATGTTGTCTGGGGACACTTATGATT
D12S395	13	AAACCTCTCTTTGATTGGGG	TCCCCAGTTTGGTTCAGATA	12	120335047	120335258	2	212	214	2	(TCTA)8_(N)4_(TA)4	AAACCTCTCTTTGATTGGGGTTACTTCCGTGGAATGAATGGCCATGTACATTCATTGCTTACACTTTACCTCGAGGTAATGCACGTGTACATC [ TCTATCTATCTATCTATCTATCTATCTATCTA ] TATC [ TATATATA ] TTTAACGTAGTTTCATTCTTAGAAGTTATTGCCCATTGTTGGGTTTGGGGATCCCAGTATCTGAACCAAACTGGG
D12S2078	13	ATTTCACGTACTTGGCAAGC	AAGGTCAGAATCCCTCATCC	12	128374195	128374458	2	264	264	2	(TATC)13_(N)8_(CA)4	ATTTCACGTACTTGGCAAGCAGGGAAAAATCCAGGCTGAAATGAAAGGGCAGGGGGCACAAGACTGATGAGAACTGGAACCATCAATTGAACCTGTTTTAGTAAATTATTCTGACCTTTTGAAATCTTCCAATTGGTGATCAAATATCTCTA [ TATCTATCTATCTATCTATCTATCTATCTATCTATCTATCTATCTATCTATC ] TATGTATC [ CACACACA ] TAAATGTCATAAAAAGAAGGATGGGGATGAGGGATTCTGACCTT
NA.D13S.1	13	GTGGGCCACAAAGCAAGACT	CACCCCACGTCTAGCTATAG	13	30112601	30112739	2	139	140	1	(TAA)10	TGGGCCACAAAGCAAGACTTCGTCT [ TAATAATAATAATAATAATAATAATAATAA ] TTTGCTGATTCCTTTTCCTAGATTTGTGTATTTGGGGCAAGAATCATTGAAATTGTGTCCTACTCTATAGCTAGACGTGGGGTG
D13S1807	13	TTTGGTAAGAAAAACATCTCCC	TGGCTGCAGTTAGCTGTCATT	13	54207642	54207817	1	176	183	1	(TATC)10	TTTGGTAAGAAAAACATCTCCCTTCTGTTTTTATTTATCCATG [ TATCTATCTATCTATCTATCTATCTATCTATCTATCTATC ] ATCTATCATCTATTGTCTATCTATTTATATATTTAGTTCTGACTCTGTCACCTAGGCTGGAGTGCAGTGTCATAATGACAGCTAACTGCAGCC
D13S800	13	AGGGATCTTCAGAGAAACAGG	TGACACTATCAGCTCTCTGGC	13	73180966	73181277	2	312	312	3	(AGGT)4_(N)45_(AGGT)4_(N)23_(AGAT)13	AGGGATCTTCAGAGAAACAGGACTGAGA [ AGGTAGGTAGGTAGGT ] AGATAGATACATAAATAGAGAAACAGATACAGAACTGAGATAGAG [ AGGTAGGTAGGTAGGT ] AGATAGCTAGATGACAGACAGG [ TAGATAGATAGATAGATAGATAGATAGATAGATAGATAGATAGATAGATAGA ] TATTTATTACAAGGTATTGACTCATACAATTAAGGAAGCTGAGAAGTCCCACAATCCTCCCCAATTAAGGAAGGAAGAGGAAAGCCAGTGGTGTGGTTTGAAGGCCTGAGAGCCAGAGAGCTGATAGTGTCA
D13S317	13	ACAGAAGTCTGGGATGTGGA	GCCCAAAAAGACAGACAGAA	13	82174131	82174319	1	189	189	1	(TATC)13	ACAGAAGTCTGGGATGTGGAGGAGAGTTCATTTCTTTAGTGGGCATCCGTGACTCTCTGGACTCTGACCCATCTAACGCCTATCTGTATTTACAAATACAT [ TATCTATCTATCTATCTATCTATCTATCTATCTATCTATCTATCTATCTATC ] AATCATCTATCTATCTTTCTGTCTGTCTGTTTGGGC
D13S779	13	AGAGTGAGATTCTGTCTCAATTAA	GGCCCTGTGTAGAAGCTGTA	13	101110346	101110503	1	158	158	0	no STR	AGAGTGAGATTCTGTCTCAATTAATAGTAATAATGATAATAATAGGGTAGAGTCACTGAGCTCCTCCTTCACTGTGGATAGCAGCCTCCCAGAGTAAGGAGCCCATCAGAGCTGCTGCATGCCCCAGAGCTGACTGCATACAGCTTCTACACAGGGCC
D13S796	13	CATGGATGCAGAATTCACAG	TCATCTCCCTGTTTGGTAGC	13	107592415	107592568	2	154	155	1	(GATA)13	CATGGATGCAGAATTCACAGATATGGAGGGATGACTGTAGATGAT [ GATAGATAGATAGATAGATAGATAGATAGATAGATAGATAGATAGATAGATA ] GACAGACAGATGGATAGATAGATAGTGCCATAATTAAGCTACCAAACAGGGAGATGA
D13S895	13	ACAAAAGCTGGCAAAGACAG	TCGTTGAGATTTTGTGCTATG	13	109303219	109303349	2	131	139	2	(AG)4_(N)13_(GAAG)4	ACAAAAGCTGGCAAAGACAGAATTTTAGAAAGAAAGAAAGAGAA [ AGAGAGAG ] AAAGGAAGGAAAC [ GAAGGAAGGAAGGAAG ] GAAACTATAGCCAATATCCCTGATGAACATAGACACAAAAATCTCAACGA
AGAT113Z_13	13	GGCTCCTGAAAGATTAAAGAAGG	CGCTACCACGGGTGTTTTTA	13	112036741	112036893	1	153	156	1	(ATAG)7	GGCTCCTGAAAGATTAAAGGAGGCAAACTTCTGAATATTTTATAATT [ ATAGATAGATAGATAGATAGATAGATAG ] ATGACAGATAGGCAGAGAGATGCATGTATGTGATATGCCTCCTACCTTAACCATCTCATAAAAACACCCGTGGTAGCG
D14S742	13	GGCGTGGTTTTCTTTCATAA	TGAGCCTTTAGACTTGGACCA	14	20633063	20633410	1	348	348	4	(TA)5_(N)61_(TATC)6_(N)17_(AT)5_(N)28_(TA)4	GGCGTGGTTTTCTTTCATAACCTTAGGAACTTTCTAAAATTTGCTTTAACAATGGTTTAAATTTTTTATTACAATATACATAAAAAACAACATTAATGTATGTGATATGCTCCTATGTGTTCACCCAAATACTTTTGAACACCAAAAAATGTTTTGCAAAGGAG [ TATATATATA ] TCAGTTAAGGTTCTCCAGAGAAACAGAACTAATAGGATGTCTATCTTTCTATCTATCTATT [ TATCTATCTATCTATCTATCTATC ] CATAAATATTTATTGGA [ ATATATATAT ] TTATTGGAATATACATGTAATTATTGGT [ TATATATA ] AATCTTGGTCCAAGTCTAAAGGCTCA
ATA70B03P_14	52	GACTTTGTAAGGTTTCTTTGTGG	GGCTGAGGTGGGAAGATC	14	22148108	22148270	2	163	169	1	(ATT)12	GACTTTGTAAGGTTTCTTTGTGGG [ ATTATTATTATTATTATTATTATTATTATTATTATT ] TTGAGACAGGGTCTGGCTCTGTCTCCAGGCTGGAGTGCAGTGGCAGATGAGGGCTCGCTGCAGCCTGGAACTCCTGGGCTCAAGCGATCTTCCCACCTCAGCC
ATA77F05_14	13	GTTTTTACCTTCATGAATCTCTCC	AGGAGGATGCAGGTGAAAGG	14	24129039	24129229	1	191	194	1	(ATT)11	GTTTTTACCTTCATGAATCTCTCCTCCACTTTTTCTATCATTAAC [ ATTATTATTATTATTATTATTATTATTATTATT ] TTTTTTTTTTTTTGAGACGGAGTCTCACTCTGTCACCCAGGCTGGAGTGTAGTGGCGCGATCTCGGCTCACTGTGTCATTAACTTATTTACTTTTTCCTTTCACCTGCATCCT
D14S608	13	TAAAGGTTTATCCATGCTGTAGC	ACGTGGTACAGGTAGATAAATGG	14	27230709	27230925	2	217	218	2	(TA)5_(N)1_(TCTA)14	TAAAGGTTTATCCATGCTGTAGCATACAAGAGGATCTCCTTCTTTTTATGGATGAATAATATTCCATTATATATGCTATGTCACATATTATATAGTCCAT [ TATATATATA ] C [ TCTATCTATCTATCTATCTATCTATCTATCTATCTATCTATCTATCTATCTATCTA ] TATCTATCTCTATCATCTATCTATCATCCATTTATCTACCTGTACCACGTT
TCTA023P_14	52	TGTTCAAATTTGTCACTCTCCAA	AACTGAGAAATTGGCCCATAGA	14	30946646	30946797	1	152	158	1	(TATC)5	TGTTCAAATTTGTCACTCTCCAAGACTCTAT [ TATCTATCTATCTATCTATC ] ATCTCTTTTTATCATGCTTGTCATGTTTAAAATGAGAAATTGTAAATGATGAAGCTATTATACTGTAACAGAAATGTAATCTATGGGCCAATTTCTCAGTT
GATA90G11M_14	13	ACTGTGGGGTGTCACACTTT	ATCTGGCAATACTTCGCAAG	14	46510647	46510879	2	233	234	1	(ATCT)12	ACTGTGGGGTGTCACACTTTATGCCAGATGACAGCAATGAATAAAACACAGAAG [ ATCTATCTATCTATCTATCTATCTATCTATCTATCTATCTATCTATCT ] GTCTATCTATCTATCACATTTGAAATATAATTTGGTGAATGCAGTGATAAAGTAGAATTTGGGTACAGAATAGGGAAATCATATTTCTTGGATTCAGCATCCATTTGGAAACTTGCGAAGTATTGCCAGAT
D14S588	13	GCCGAAAGAAAGAAAAAAGG	CGAATGCATACTTGCTGTTG	14	68940058	68940145	2	88	88	1	(AAGG)5	GCCGAAAGAAAGAAAAAAGGAAGGAAAGAGAGA [ AAGGAAGGAAGGAAGGAAGG ] GATGGATCCAAATTTCAACAGCAAGTATGCATTCG
GATA169E06_14	13	ACAGTTCCCAAGACTAAACAGC	TGGAATTCAGTTATTTGTTAATGC	14	74414716	74414875	1	160	168	1	(AGAT)9	CAAGACTAAACAGCACTGAATCCATGCCCT [ AGATAGATAGATAGATAGATAGATAGATAGATAGAT ] GGATATACAACTGTTGGTCTTGGGGAAAAAGTCTTAGGAATTAAAAACAAATCACTTTTCTTAACCTTGGGCATTAACAAATAACTGAATTCCA
D14S617	13	TTTTAGGTGGCCACCATCTA	ATCCAGTTTAGGCAACAGAACA	14	91276641	91276822	2	182	183	3	(GCCT)10_(N)1_(CCTT)10_(N)4_(TTTC)4	TTTTAGGTGGCCACCATCTATCTTACATAAGCCTGCCTACATAA [ GCCTGCCTGCCTGCCTGCCTGCCTGCCTGCCTGCCTGCCT ] T [ CCTTCCTTCCTTCCTTCCTTCCTTCCTTCCTTCCTTCCTT ] TCTT [ TTTCTTTCTTTCTTTC ] TTTTTGAGACAGATCTTGTTCTGTTGCCTAAACTGGA
D14S1434	13	ACAATTCCAGAAACTTCCCC	ATCAGTGAGCCAATTCCTTG	14	94433158	94433379	2	222	222	2	(GATG)4_(GATA)10	ACAATTCCAGAAACTTCCCCAACTCTTGGAAGCCCAGTCAAGGACCCCTGGTTCCATGGATTCCACATTAAGAGCTCTGGCTCCAGAGCAGTGGTTTAAAAAATAACTGTAGAACCAATAGGA [ GATGGATGGATGGATG ] [ GATAGATAGATAGATAGATAGATAGATAGATAGATAGATA ] GACAGACAGACGTAGAGTTATTACAAGGAATTGGCTCACTGAT
ATGG002_14	13	GCTCAATTCACAGAAGAGAAACC	CCTACCTTCTCCAGGCCTTT	14	98422569	98422769	1	201	201	1	(GATG)5	GCTCAATTCACAGAAGAGAAACCTGATGTACAGTAGTTACTTAGCTATTTCTGTTGGATGGGTGGGTGAATGAATGGATGGATGGATAGGTA [ GATGGATGGATGGATGGATG ] GAGTGGGTGGATGGATGAATGGATGGGTGGATGGGTGGATAGAGGGATGCATAGATGGAAGAGTGCAGAAAAGGCCTGGAGAAGGTAGG
D15S659	13	GTGGATAGACACATGACAGATAGG	TATTTGGCAAGAATAGATACAGG	15	43241259	43241446	2	188	188	1	(GATA)12	GTGGATAGACACATGACAGATAGGTATGATAGATAGATT [ GATAGATAGATAGATAGATAGATAGATAGATAGATAGATAGATAGATA ] CAGAGAACTTAGTTTAAGCAATATGTTATGTTGGGAAGACGTTTTATTTATTCAGCATTTTTATAAGAAAAGAGCATTCCTGTATCTATTTTTGCCAAATA
D15S643	13	ATACCTGGAGTCCTTGGTCC	AACAGCTTTAAAACCTCAATGC	15	56770949	56771160	1	212	212	1	(TCTA)16	ATACCTGGAGTCCTTGGTCCTTCTTGGGAAAAAGTATTGAGGTTTTAAAGCTCTTATCCTTGGGGACAGATTAAACCCTTAAACTACCTGTCTGTCTATCTGTCTGTCTG [ TCTATCTATCTATCTATCTATCTATCTATCTATCTATCTATCTATCTATCTATCTATCTATCTA ] CCTACCTACCAAAAAAGCATTGAGGTTTTAAAGCTGTT
D15S1507	13	CTGGACAGTCAGTTGGAGCT	AAGGACTCACATGCACACTGC	15	62475068	62475277	1	210	210	1	(GATA)10	CTGGACAGTCAGTTGGAGCTAGAACACAAGATCACATCTGTTGGCCATTCTTGTAACTTTGTCTTTCCATGATTTTAGATGGGTAGGTAGGCAGATAGATAGATAGACAGATAGATCGATAGAT [ GATAGATAGATAGATAGATAGATAGATAGATAGATAGATA ] GAATCTCCCTCAAATGAGTAAGTAGGCAGTGTGCATGTGAGTCCTT
D15S652	13	GCAGCACTTGGCAAATACTC	CATCACTCAAGGCTCAAGGT	15	89347278	89347580	2	303	303	2	(AAT)14_(AAC)4	GCAGCACTTGGCAAATACTCTCAATACAGGAATTTACACAACTCATTTTTATTCATGAGTCTGTCTCTGAAAACTGCAAGTTCCCCCAGGATACACTGCAAATGCTAAGAAGGCTTAGAGA [ AATAATAATAATAATAATAATAATAATAATAATAATAATAAT ] [ AACAACAACAAC ] AATAATGAAAATGGTGTCCGTTTAGGTCAGGCTGACCTCCTATGAAGGGACGTGGCTTTCTGGAACCTGCTGTCCTGGTTCTTATCCTTACTGTTGGACCCCAGGCTGACCTTGAGCCTTGAGTGATG
D16S748	13	GTCTGTAACCTAGGCAGGCA	TGGCAGGCGCTTTTAATC	16	12245227	12245415	1	189	189	1	(TAT)12	GTCTGTAACCTAGGCAGGCATTA [ TATTATTATTATTATTATTATTATTATTATTATTAT ] TTTGAGGTGGAGTCTTGCTCTTTCGCCCAAGCTGGAGTACAGTGGCACGATCTCTGCTCACCAAGCCTCCAGGTTCAAGCGATTCTCCTGCCTCAGCCTCCCGAGTAGCTGGGATTACAAGCGCCTGCCA
CATA002Z_16	13	GTGGCACACGCCTATAATCC	GGCTGAAGTCAAATTAGATGCTT	16	23842107	23842325	2	219	219	1	(CATA)6	GTGGCACACGCCTATAATCCCAACTACTCAGGAGGCTGAGGCACGAGAATCACTTGAAACCGGAAGCAGTGAGCCGAGATTGCAGGAATGCCCTCCAGCCTGCGTGATAGAGCAAGACTGTCTCAAAAATAAATAAGTAAACAAATA [ CATACATACATACATACATACATA ] GATATATACATACATACATAAAACTAAGCATCTAATTTGACTTCAGCC
D16S769	13	GAGCCTGAGCAGTAGTCAGC	GACATTGTCAGTGTCAGCCA	16	26327050	26327320	1	271	271	3	(GATA)5_(N)3_(GATA)5_(N)3_(GATA)5	GAGCCTGAGCAGTGGTCAGCTCAGAGATTCTCAGAAATAGAATCCTTAAAGAT [ GATAGATAGATAGATAGATA ] GAT [ GATAGATAGATAGATAGATA ] GAT [ GATAGATAGATAGATAGATA ] GATGATAGATAGATGGATGACAGTGACCAAGGCTAAGAGGAAAGGGATCTATTTTTTCTACTTTTGAATGCTATTGTGAGGATGACAGATGTAAGAGCTGTGGCAGCCATCTTGTGACCATGAAGGCAAATATGGCTGACACTGACAATGTC
AAT107_16	13	GGTTGTGGTGAGCCAAGATT	CATTCTGAGAGGAAGGCAGAA	16	58988950	58989145	2	196	196	1	(AAT)8	GGTTGTGGTGAGCCAAGATTGTGCCACTGCATTCCAGTCTGGATGACAGACCGAGACCCTGTCTC [ AATAATAATAATAATAATAATAAT ] AGTAACAACAAAAATAAAAAAAGAAAATGCAAAAAAAGACACCAGAATGTCATGTATTAAGATGTTGTAGTTACAATTTCATATTCTTCTGCCTTCCTCTCAGAATG
D16S2624	13	TGAGGCAATTTGTTACAGAGC	TAATGTACCTGGTACCAAAAACA	16	71049531	71049661	1	131	132	2	(ATCT)9_(ACCT)8	TGAGGCAATTTGTTACAGAGCCAACAGATAACTAATTC [ ATCTATCTATCTATCTATCTATCTATCTATCTATCT ] [ ACCTACCTACCTACCTACCTACCTACCTACCT ] TTTGTTTTTGGTACCAGGTACATTAT
D16S539	13	GATCCCAAGCTCTTCCTCTT	AGCGTTTGTGTGTGCATCTGT	16	86026990	86027146	1	157	157	3	(ACAG)4_(N)3_(GATA)10_(N)52_(CA)5	GATCCCAAGCTCTTTCTCTTCCCTAGATCAAT [ ACAGACAGACAGACAG ] GTG [ GATAGATAGATAGATAGATAGATAGATAGATAGATAGATA ] TAGATCATTGAAAGACAAACAGAGATGGATGATAGATACATGCTTACAGATG [ CACACACACA ] CGCT
D17S974	13	AGACCCTGTCTCAGATAGATGG	TAAAATAGAAAGTGCCCCTCC	17	45459847	45460058	2	212	212	1	(GATA)12	AGACCCTGTCTCAGATAGATGGATAGGTAGGCAGATAGATAGAT [ GATAGATAGATAGATAGATAGATAGATAGATAGATAGATAGATAGATA ] TGACATTCAGTTTTGGGTGCCACCAACCTGTTAACAATGGTACCTCCTCACCTTACCCCAGTCCATCCTTCAGACAGTGGAATTGAGGAGAATGGACAGGGAGGGGCACTTTCTATTTTA
AAT245_17	13	GCCAAGGCAGGAGGATTACT	CCTTTACCACTTGTGGCACTT	17	55907669	55907819	1	151	151	1	(AAAT)5	GCCAAGGCAGGAGGATTACTTGAGCCCAGGAGTTCAAGACCAGCCTGGGCAACATAGTGAGACCGTATCTTTATTTTAA [ AAATAAATAAATAAATAAAT ] AAGAAAATTAGAATCTATACAAAGGAATAAAAAGTGCCACAAGTGGTAAAGG
D17S1290	13	GCAACAGAGCAAGACTGTC	GGAAACAGTTAAATGGCCAA	17	56950036	56950213	1	178	181	1	(ATAG)11	GCAACAGAGCAAGACTGTCCAGATAGATAGATGATAGAT [ ATAGATAGATAGATAGATAGATAGATAGATAGATAGATAGATAG ] ATGATAGATAGATAGACTCCCCTAAAGATTAGAGGGCACAGGGAGAAGTCCTTTATCCCCTTATGAGACACCTGGTCTTTGGCCATTTAACTGTT
TTCA006M_17	13	TCCCCACGTAAGCATTTCTC	GAGGCGCTTGCTAAACAAAG	17	76569215	76569366	1	152	153	2	(TTCA)7_(TCAT)5	TCCCCACGTAAGCATTTCTCATAACAAGCAGAGTTGGTCATCTTTGCCATGTT [ TTCATTCATTCATTCATTCATTCATTCA ] [ TCATTCATTCATTCATTCAT ] ATATTCACTTATTCATCCATATTCATCCAACCTTTGTTTAGCGAGCGCCTC
D17S1294	13	TGGCATGCAATTGTAGTCTC	TTCTTTCCTTACTAAGTTGAGAACG	17	79147264	79147510	2	247	256	0	no STR	AATTGCATGCCATTCTGGTAGAGTAATGAAGTCTCCTACCCTCCCCCTCCATCCTGCCAGCTGTCTGGGTGATCAGATCGGCTGCCCTAGGATCTCAGTGCTTGTGTTCAAGTCACCTTTATTTGACTGAATAATGGCCCCACAGCACCAGAGCAGTGATGCTGACAATTTGGATATGCCAAAGAGAAGCCATAAAGCGCTTCCTTTTAGCGAGAAGGCGGAAGTTCTCAACTGAATAAGGAAAGAA
D18S542	13	TTTCCAGTGGAAACCAAACT	TCCAGCAACAACAAGAGACA	18	5072853	5073029	2	177	178	2	(GT)16_(ATAG)9	TTTCCAGTGGAAACCAAACTACAAC [ GTGTGTGTGTGTGTGTGTGTGTGTGTGTGTGT ] [ ATAGATAGATAGATAGATAGATAGATAGATAGATAG ] AGATATATGATAGAAGAAAGAAAGACATCCAAAGTTGTAGGTGACCTAGATTGGACAAATATAGCTGTCTCTTGTTGTTGCTGG
AGAT060_18	13	CATGTAAGATTTTGCTGCCAGA	TACCATGCCAAGGACATCAA	18	10299576	10299837	2	262	262	1	(GATA)5	CATGTAAGATTTTGCTGCCAGACAAAAAAGGAATCAAATACAAGAGACCATTAAATACATAGGAGATGAATGTTATACAGATGGATGGCAGAT [ GATAGATAGATAGATAGATA ] GACAGATAGATAGTCCAACACACAGAAAAACAGACTTAAAGAGAGGTTTTGTATAATCCTTTATAATGTCAATGCAAAGAGCATATTCTACTCAACCGAATAGGACATTTCTTTTGAAATAAACCTAACTTGATGTCCTTGGCATGGTA
NA.D18S.1	13	TTAAGAATGAAATGATCTAATTCCG	TCACAAGAAAGGGATGGTGA	18	14562367	14562653	2	287	287	2	(TAGA)10_(N)13_(AGAT)4	TTAAGAATGAAATGATCTAATTCCGTGAAAGGGTCAAGTAAAGAACATGATACAAAGAAGCCAGGAACTATAGATAGAGATACATAGTTAGAAGACAGATGGATGGATAGATGGTAGATTAGATGATAGGTAGGTAGACAAATAGATGATAGATAGATAGGTAGG [ TAGATAGATAGATAGATAGATAGATAGATAGATAGATAGA ] CAGACAGGCAGAC [ AGATAGATAGATAGAT ] GTGATATGATAGTCTCACTCCCCCATCCCCTTATCACCATCCCTTTCTTGTGA
D18S877	13	GATGATAGAGATGGCACATGA	TCTTCATACATGCTTTATCATGC	18	24914660	24914800	1	141	141	1	(TAGA)12	GATGATAGAGATGACACATGATAGGTAAATAGATAGATAGAT [ TAGATAGATAGATAGATAGATAGATAGATAGATAGATAGATAGATAGA ] TGATGGATAGAGAGACAGAAAGTGAAGAGCATGATAAAGCATGTATGAAGA
D18S535	13	TCATGTGACAAAAGCCACAC	AGACAGAAATATAGATGAGAATGCA	18	36394885	36395010	1	126	126	1	(GATA)8	TCATGTGACAAAAGCCACACCCATAATTTTTTTCCTCTAGATAGACAGATAGAT [ GATAGATAGATAGATAGATAGATAGATAGATA ] TAGATTTTCTTTCTCTGCATTCTCATCTATATTTCTGTCT
D18S851	13	CTGTCCTCTAGGCTCATTTAGC	TTATGAAGCAGTGATGCCAA	18	48528343	48528592	1	250	250	1	(ATCT)7	CTGTCCTCTAGGCTCATTTAGCAATTTAGCCATCAATTATAACTTACATACAGATTTAGATATAAATATAGACAGATAAATACATAAATAAATATGTAGTTATACACACAAAAACATCTCTATCTTTCTATCTGTCTATCTATCTA [ ATCTATCTATCTATCTATCTATCTATCT ] AAATTTGTAGTTTCTCATATGTTTTAAGAGTGAGTCTTGGTACCAGAAAACATGGATTGGCATCACTGCTTCATAA
ATAG089P_18	52	TTGTAGTGAGCCGAGATGGA	GAAGCTAAGGGAGGCTGCAT	18	55995522	55995693	1	172	178	1	(AGAT)11	TTGTAGTGAGCCGAGATGGAGCCATTCACTCCAGCTTGGGAAACAGAGCCATACCCCATCACAGAAAGATAGACAGATATAGATAGATAGAC [ AGATAGATAGATAGATAGATAGATAGATAGATAGATAGATAGAT ] TAGATACATAGATAGGATGCAGCCTCCCTTAGCTTC
D18S1357	13	ATCCCACAGGATGCCTATTT	ACGGGAGCTTTTGAGAAGTT	18	57254228	57254358	2	131	131	1	(TAC)8	ATCCCACAGGATGCCTATTTCTTCTTTTATTATAA [ TACTACTACTACTACTACTACTAC ] TAATAATAAAGTAGGCAATGAATGATATGGACCCTGAAAACTTCACATAAGAAACTTCTCAAAAGCTCCCGT
D18S1364	13	TCAAATTTTTAAGTCTCACCAGG	GCCTGTAGAAAGCAACAACC	18	61858572	61858719	1	148	150	2	(AT)4_(N)12_(TAGA)10	TCAAATTTTTGAGTCTCACCAGGACTTACACACAGGGCCCCAATACAGGAGAAA [ ATATATAT ] TTTATATAATGT [ TAGATAGATAGATAGATAGATAGATAGATAGATAGATAGA ] TATCATATATCATTAGGGTTGTTGCTTTCTACAG
NA.D18S.2	13	TCCAGAGTTACTATTTTGGTAAAATG	AGAGGCTGAGGTGAAGGATT	18	67500720	67500891	1	172	178	1	(ATT)8	TCCAGAGTTACTATTTTGGTAAAATGAGAGTGTCTATTACT [ ATTATTATTATTATTATTATTATT ] TGAGACAGCATCTTGCTCTGTCACACACGCTGGAGTGCAGTGGCATGATCATAGCCCATGGCAACCTTGACCTCCTGGGCTCAAGCAATCCTCTCACCTCAGCCTCT
GATA157H01_18	52	CTTCAGTTTTCCCAATAGATCG	TGGGTAAGTTTGCATGATACC	18	69372899	69373075	1	177	180	1	(ATCT)6	CTTCAGTTTTCCCAATAGATCGATCTATCATCC [ ATCTATCTATCTATCTATCTATCT ] ATCATCTATCTATCTATCATCTATCTAGCATAGTTTTAATTTCAGTGTGCATGTGCTTATTACTAGTTTGTATAAATATAATTGATTTTGTATACACATCTTGTATCATGCAAACTTACC
D18S1371	13	CTCTCTTCATCCACCATTGG	GCTGTAAGAGACCTGTGTTG	18	71712047	71712174	1	128	132	1	(TCTA)10	CTCTCTTCATCCACCATTGG [ TCTATCTATCTATCTATCTATCTATCTATCTATCTATCTA ] TCGTCTTCCTATCTATCATGAATGTACATCAATAACTCTAATTTGAATCTCACAACACAGGTCTCTTA
D19S714	13	ATGCCCTCTTCTGTCTCTCC	GCAGAGAATCTGGACATGCT	19	15906271	15906512	2	242	246	2	(AGAC)4_(N)17_(ATAG)10	ATGCCCTCTTCTGTCTCTCCATAGATTAGATAGATCAT [ AGACAGACAGACAGAC ] TGATAGATAGATACATA [ GATAGATAGATAGATAGATAGATAGATAGATAGATAGATA ] TAGATATTGATATCCTATTAATTCTATTACTCTGGAGAAATAAATACATTTCCCAGGAGGAGCCACAGCAGGTCCCACTGCAGGCTTTAGAGGTGGCACAGCCTCTGCAATGAACAGCATGTCCAGATTCT
D19S559	13	ACTCCAGTCTGTGTGACAG	CATAATAGGTTTGAGGTATCT	19	50014140	50014300	1	161	161	1	(TAGA)10	ACTCCAGTCTGTGTGACAGAGTGAGACCCTGTCTTTACATAGATATAGACAGATGATGATAGATAGAT [ TAGATAGATAGATAGATAGATAGATAGATAGATAGATAGA ] TGATAGATAGATAGACAGACAGATATCCACATAGATACCTCAAACCTATTATG
D19S589	13	GCGAAGGCCATTAATTTCTT	ATATGGAACCAGCCCAAATG	19	58206882	58207065	2	184	186	3	(AGAT)11_(AGAC)6_(N)8_(AC)5	GAAGGCCATTAATTTCTTCCTTTTATGGCTGAGTAGTATTCCATC [ AGATAGATAGATAGATAGATAGATAGATAGATAGATAGATAGAT ] [ AGACAGACAGACAGACAGACAGAC ] AGATAGAT [ ACACACACAC ] CATAGTCCCTTTATCCACTCGTTGATTAATGGGCATTTGGGCTGGTTCCATAT
D20S482	13	AGCCTCCATAACCACATGAA	GAACCTAAAACTCTAAGGAAGCG	20	4396628	4396776	2	149	151	1	(TCTA)12	AGCCTCCATAACCACATGAATCAATTCCTATAATAAATC [ TCTATCTATCTATCTATCTATCTATCTATCTATCTATCTATCTATCTA ] TCTCTTATTGGTTCGGTGTCTCTGAAGAACTCTAGTACACCCTTCCTTAGAGTTTTAGGTTC
GATA72E11_20	13	GAGACCCTTCATAGAGTTGTGG	CAACCAATAGTTCTCCAGCG	20	7235004	7235267	1	264	266	1	(ATCT)9	GAGAACCTTCATAGAGTTGTGGCAAGGATTAATTGAGCTAATGCTTACACAGTTTTAAAACTTTGCCTAGCGTGTAGTAAATGTCAGCTGTTGTTTACTTGTCTCCCTTCTGTCTTCCCAAATCATCACCATTTTGACTCTGTATTATCTACCTATCCATCTATCTATCTATTATCCATCTATCTATCTATC [ ATCTATCTATCTATCTATCTATCTATCTATCTATCT ] ATATCTAGTTCTATTTCTCTGGAGAACTATTGGTTG
D20S1143	13	GTGTTCTCCAGTGAAACAGAGC	GGATCTTTTCAGCCTCCATT	20	15315641	15315815	1	175	175	2	(ATCT)4_(N)4_(ATCT)5	GTGTTCTCCAGTGAAACAGAGCTAAGAAGATATCTATATCTCTGTCTATCCATCCATCTAATCTATCTATCTGTCT [ ATCTATCTATCTATCT ] GTCT [ ATCTATCTATCTATCTATCT ] CTATCAAGATATTTCTTATAAAGAATTGGTTCACTTGATAATGGAGGCTGAAAAGATCC
D20S477	13	TCTCTGCCCATTCTGAACTTT	ACACCTGCCTTTCTTTCCTG	20	22546122	22546363	1	242	242	1	(TATC)10	TCTCTGCCCATTCTGAACTTTACAGGAATAACTCAGGGTGTCTTGTTCTTATACATAAAAAATTTTTTAAAAATCTTCTAATATGTTTCTATTTTATCTATCAATCCATTGATCTATATGTTTATTTATCCATCTGAT [ TATCTATCTATCTATCTATCTATCTATCTATCTATCTATC ] TAATCTATCTGCTTTCCTACTTATCTTGGTGAATAAAATAAAGCCAGGAAAGAAAGGCAGGTGT
D20S478	13	CCAAAGACAAGTTTGTTTATCTG	TGTTATAGCAGCAATAGAAAACTAA	20	35477889	35478136	1	248	249	4	(TATC)9_(ATCT)4_(N)123_(TC)5_(N)2_(TC)6	CCAAAGACAAGTTTGTT [ TATCTATCTATCTATCTATCTATCTATCTATCTATC ] [ ATCTATCTATCTATCT ] TATTCTATATCTTATCTACCCATCTATCTATCTATTCCATATCTAATCTATCTACCCATCCATCTATTCATCTATCTATGTTTCCTATTGCTGCTATAACAAATCACATAGGCTTATCTATCA [ TCTCTCTCTC ] TG [ TCTCTCTCTCTC ] ATTTATATTAGTTTTCTATTGCTGCTATAACA
D20S481	13	TGGGTTATGAGTGCACACAG	AACAGCAAAAAGACACACAGC	20	42115348	42115565	1	218	218	2	(CTAT)10_(N)17_(CAT)5	TGGGTTATGAGTGCACACAGGAAAATTGGTACCTGATGTGGAAGGTAGAGAAATACTGAGGAAAAAGCTCTCTGAAGCAGGTGTT [ CTATCTATCTATCTATCTATCTATCTATCTATCTATCTAT ] CATCTGTCTATCATCAA [ CATCATCATCATCAT ] CCTTTCCTCTATTTCTAGTGCAATCTGTGGTTACCTCCTAGCTGTGTATCTTTTTGCTGTT
AAT269_20	13	GTCGAATGATGGCTTTCCTG	CCCAGTGCCCATACACTTTT	20	46373423	46373663	2	241	241	1	(TAT)14	GTCGAATGATGGCTTTCCTGGGCTCCAGGGATGTTTGCTTTCAGGGACCCTCCCTCTAGCTTGTGACTGCACTGTATAAAGACAAGTAAAATCCAGGCTGGATTTGTGATCCACTAA [ TATTATTATTATTATTATTATTATTATTATTATTATTATTAT ] TGCATCAGTTTTTTTCTTCTGGTTTTAAAAGGAATTAAAATTAAAATGTCTTTGTGGGCCCTAAAAGTGTATGGGCACTGGG
D20S480	13	GTGGTGAACACCAATAAATGG	AAGCAAATAAAACAATAAACTCG	20	50341641	50341906	2	266	266	1	(TATC)10	GTGGTGAACACCAATAAATGGTTCCTAAGACAGCCACTGTCTTGTTCTTGATATTCTTTCTGGCTTTTTGTCTCTGTTTCATTCTCCTTTTGGGGGTTATTTTCCCTTGCTTTTTAATTATTCTGATGTTAGTTTTCAGCCAGTTCTCAGACCACACTTATAGAAGTCAAACTCCCCTAAAAAACCA [ TATCTATCTATCTATCTATCTATCTATCTATCTATCTATC ] TATTTTAACGCACAGTCGAGTTTATTGTTTTATTTGCTT
D20S164	13	ATGAGGCTGGCAGACTCG	GGGTGCTAGGTGTGCTCA	20	55690895	55691075	2	181	183	0	no STR	ATGAGGCTGGCAGACTAGTGGAGTCACAGGGAGAGGAAGGGAGAAATGAGGGAAGGGAAGGGAAGGGGAAGAGGGAAGGAAGGAGGGAGGAAGAAAGGACGGAGGGAAGGAAGGAAGGAGAAAAGAAAAAGTTAAGAAGCCTAAAGTGACAGCTCACTAGCAGTGAGCACACCTAGCACCC
D21S1437	13	ATGTACATGTGTCTGGGAAGG	TTCTCTACATATTTACTGCCAACA	21	6713679	6713780	1	102	102	1	(GGAA)7	ATGTACATGTGTCTGGGAAGGAGGGAAGGAAGGATGGAAGGAG [ GGAAGGAAGGAAGGAAGGAAGGAAGGAA ] GGACAAGTGTTGGCAGTAAATATGTAGAGAA
D21S2052	13	GCACCCCTTTATACTTGGGTG	TAGTACTCTACCATCCATCTATCCC	21	13626722	13626833	1	112	115	2	(TAGA)4_(N)23_(TAGA)5	GCACCCCTTTATACTTGGCTGTGATAT [ TAGATAGATAGATAGA ] TGATTGATAGATAGATAGATGAT [ TAGATAGATAGATAGATAGA ] GGGATAGATGGATGGTAGAGTACTA
D21S1440	13	GAGTTTGAAAATAAAGTGTTCTGC	CCCCACCCCTTTTAGTTTTA	21	23861884	23862038	2	155	155	1	(TAA)11	GAGTTTGAAAATAAAGTGTTCTGCTACTAAAAAA [ TAATAATAATAATAATAATAATAATAATAATAA ] AAAAATTGAAGGCTACAGGACCAGATCAGGTCTTAAGTCTTTCACAACTAAGAAAGTCTAAAGTTGTATAAAACTAAAAGGGGTGGGG
D21S2055	13	AACAGAACCAATAGGCTATCTATC	TACAGTAAATCACTTGGTAGGAGA	21	25898024	25898122	1	99	103	1	(CTAT)11	AACAGAACCATTAGG [ CTATCTATCTATCTATCTATCTATCTATCTATCTATCTATCTAT ] TATCTATCTATCTATATCTTCTACTAAGTGATTTACTGTA
D21S1446	13	ATGTACGATACGTAATACTTGACAA	GTCCCAAAGGACCTGCTC	21	32660986	32661206	1	221	221	2	(TCTA)4_(N)3_(TCTA)12	ATGTACGATATGTAATACTTGACAATGATCATAAATGACCATCTTACTGGTTTATGTATTTACTATACAATACATTTTATTATTTTAGATGGTAC [ TCTATCTATCTATCTA ] TCA [ TCTATCTATCTATCTATCTATCTATCTATCTATCTATCTATCTATCTA ] TGTAAAGTTAGTTAACAGTTAGTTACCAGTAAAATAGCCTCGAGCAGGTCCTTTGGGAC
NA.D22S.1	13	GGAGCCAATTCACCTAAT	GAGAGACAGAACCTATAGCATGC	22	16029970	16030073	1	104	104	1	(TCTA)7	GGAGCCAATTCACCTAATAAATCCCTTCTCATCTATCTGTCTGTCTCCTA [ TCTATCTATCTATCTATCTATCTATCTA ] CCTGCATGCTATAGGTTCTGTCTCTC
D22S1045	13	GCTAGATTTTCCCCGATGAT	ATGTAAAGTGCTCTCAAGAGTGC	22	35769733	35769888	1	156	156	1	(ATT)14	GCTAGGTTTTCCCCGATGATAGTAGTCTC [ ATTATTATTATTATTATTATTATTATTATTATTATTATTATT ] ACTATTATTGTTATAAAAATATTGCCAATCATACATTCGCGTGATCACTCACACTGTGCCGGGCACTCTTGAGAGCACTTTACAT
D22S532	13	AGGAGGCAGAGGTTACAGTA	GTGGTCTGAGAAGATACTTGA	22	44530557	44530745	2	189	189	2	(AGAT)13_(N)3_(CAGA)8	AGGAGGCAGAGGTTACAGTAAGCCGAGATCGTGCCACTGCACCCCAGCCTGGGCAACAGAGCGAGACTCAGTCTC [ AGATAGATAGATAGATAGATAGATAGATAGATAGATAGATAGATAGATAGAT ] AGG [ CAGACAGACAGACAGACAGACAGACAGACAGA ] ACTATATCAAGTATCTTCTCAGACCAC
