# Supplementary material for: Sequence differences at orthologous microsatellites inflate estimates of human-chimpanzee differentiation
Source: BMC Genomics. 2014 Nov 18;15:990. doi: 10.1186/1471-2164-15-990 (PMC4253012; doi:10.1186/1471-2164-15-990)
Supplement: Supplementary file 3 — Additional file 3: Table S2: Genomic coordinates and sequence alignments of the 182 microsatellites with chimpanzee and human orthologs included in the investigation of interspecies non-STR fragment length differences. (XLSX 58 KB) [file 12864_2014_6702_MOESM3_ESM.xlsx]

## Sheet: TableS2
Table S2. Genomic coordinates and sequence alignments of the 182 microsatellites with chimpanzee and human orthologs included in the investigation of interspecies non-STR fragment length differences.
nameInGenotypeDataFile	Species	Chromosome	startPosition(bp)	stopPosition(bp)	strand	samePrimers-human&chimp	relativeLengthDifferenceNotDueToSharedSTR	repeatStructureInRefSeq	aligned&annotatedRefSeqSequence[key: '-', insertion in other species's sequence; '_', difference due to shared STR's expansion; '>', difference due to non-shared STR's expansion; '=', difference due to primer change or BLAST alignment]
D1S1596	Chimpanzee	1	59813195	59813309	2	yes	0	(GATA)12	CTCCAGAGAAGCAGAACCAGTAGAAGATAGAT [ GATAGATAGATAGATAGATAGATAGATAGATAGATAGATAGATAGATA ] GAAGAGGATATTTCATAGGGGAACCAGCTCATGTA
	Human	1	59502946	59503059	2		0	(GATA)12	CTCCAGAGAAGCAGAACCAGTAGAAGATAGAT [ GATAGATAGATAGATAGATAGATAGATAGATAGATAGATAGATAGATA ] GAAGAGGATATTTCATAGGGGAACCAGCTCATGT=
D1S551	Chimpanzee	1	83134371	83134555	2	no	0	(AGAT)9_(GATA)4_(N)2_(TAGA)7	CTGCCAGAGAATAGGGTGAACAGTCTCTG [ AGATAGATAGATAGATAGATAGATAGATAGATAGAT ] [ GATAGATAGATAGATA ] GG [ TAGATAGATAGATAGATAGATAGATA GA ] ----TCGTTTTTCATAAAAAATGTCTGGTATTCAGTTAAAAATGAGCACACTCCCATAGGCAGGACCAAGAATTACAA
	Human	1	82667884	82668052	2		4	(AGAT)5_(GATA)10	CTGCCAGAGAATAGGGTGAACAGTCTCTG [ AGATAGATAGATAGATAGAT________________ ] [ GATAGATAGATAGATA GA TAGATAGATAGATAGATAGATA____ ] AA TAGGTCATTTTTCATAAAAAATGTCTGGTATTCAGTTAAAAATGAGCACACTCCCATAGGCAGGACCAAGAATTACAA
NA.D1S.2	Chimpanzee	1	99028536	99028674	2	no	17	(GATA)11_(N)1_(AG)5_(N)2_(GA)4_(N)6_(CA)4	TTCTAACAAGCTCCCAGGTGAATCTGATTATGGATAGGTAAAAGATACGTAGGTAGGCA--- [ GATAGATAGATAGATAGATAGATAGATAGATAGATAGATAGATA ] --------------T [ AGAGAGAGAG ] AT [ GAGAGAGA ] CAGATG [ CACACACA ] T
	Human	1	98457935	98458084	2		0	(GATA)10_(N)15_(AG)4_(N)2_(GA)4_(N)6_(CA)4	TTCTAACAAGCTCCCAGGTGAATCTGATTATGGATAGGTAAAAGATAGGTAGGTAGATAGAT [ GATAGATAGATAGATAGATAGATAGATAGATAGATAGATA____ ] GACAGATAGATATAT [ AGAGAGAG__ ] AT [ GAGAGAGA ] CAGATG [ CACACACA ] T
D1S1653	Chimpanzee	1	136285433	136285567	2	no	12	(TCTA)4_(N)3_(TCTA)11	GGAAAGCCTGTAGGAAGAGGCTACTAGGAATAAAATTCTATCTATCTG [ TCTATCTATCTATCTA ] TC-A [ TCTATCTATCTATCTATCTATCTATCTATCTATCTATCTATCTA ] TGAGAGAGCACTCTGTCATCCAGG
	Human	1	156199398	156199505	2		1	(TCTA)12	GGAAAGCCTGTAGGAAGAGGCTACTAGGAATAAAAT------------ [ TCTATCTATCTATCTA TCTA TCTATCTATCTATCTATCTATCTATCTA________________ ] TGAGAGAGCACTCTGTCATCCAGG
D1S1679	Chimpanzee	1	140651325	140651490	2	no	8	(TTCC)16_(N)15_(TC)5	GCCATCAAGAAAACTAGTACTGCTTGCGGGTTTTATTTTCCTT-AT [ TTCCTTCCTTCCTTCCTTCCTTCCTTCCTTCCTTCCTTCCTTCCTTCCTTCCTTCCTTCCTTCC ] TTCTTTCTTTTTCTT [ TCTCTCTCTC ] TTTTTTTGTAAAGCACTGCTGAGTACCATGGT
	Human	1	160628539	160628693	2		1	(TTCC)15_(N)7_(TC)5	GCCATCAAGAAAACTAGTACTGCTTGAGGGTTTTATTTTCCTTTCT [ TTCCTTCCTTCCTTCCTTCCTTCCTTCCTTCCTTCCTTCCTTCCTTCCTTCCTTCCTTCC____ ] --------TTTTCTT [ TCTCTCTCTC ] TTTTTTTGTAAAGCCCTGCTGAGTACCATGGT
TATC028_1	Chimpanzee	1	146800866	146801110	1	no	16	(TATC)4_(N)8_(TTA)6	CTGCATGACCTTGGGAAAATTACTATACATTTCATACTTTAGTTTTGTTTTTTCTTCTGTGTTGTGCTAATACTTTTGTCTACTTTTCATAGATGTTGAAGAGATTATAGCAGGTGAACATAGAATTCTAGTTATATAGTAACCACACATAAAAAGTATCTATCTATCTATT [ TATCTATCTATCTATC____________________________ ] ----ATCTATCT--- [ TTATTATTATTATTATTA ] CAATACTTTACCTCCTATGGTGGTTGGTGCT
	Human	1	166657751	166658011	1		7	(TATC)11_(N)15_(TTA)5	CTGCATGACCTTGGGAAAATTACTATACATTTCATACTTTAGTTTTGTTTTTTCTTCTGTGTTGTGCTAATACTTTTGTCTACTTTCCATAGATGTTGAAGAGATTATAGCAGGTGAACATAGAGTTCTAGTTATATAGTAACCGCACATAAAAAG---------------- [ TATCTATCTATCTATCTATCTATCTATCTATCTATCTATCTATC ] AATCATCTATCTTCA [ TTATTATTATTATTA___ ] CAATACTTTACCTCCTATGGTGGTTGGTGCT
D1S1660	Chimpanzee	1	177362622	177362849	1	no	0	(TA)4_(N)12_(TCTA)9	TGCTATCCTCTCACCAGTGACAATTAACCAGTATAGAAATATAGATGTTTCTACATTGTTCATATACTTGAACATATATTTCTTTATGTAGATACTCACACATAAACTAGTTATATATTTGTGGGT [ TATATATA ] CTAGTCAATCAA-------- [ TCTATCTATCTATCTATCTATCTATCTATCTATCTA ] TCGGTTCTCCATGTTTGTCTATTTGGCATTCCCATGAACTTCAGAC
	Human	1	196877970	196878197	1		8	(TA)4_(N)20_(TCTA)7	TGCTATCCTCTCACCAGTGACAATTAACCAGTATAGAAATATAGATGTTTCTACATTGTTCATATACTTGAACATATATTTCTTTATGTAGATACTCACACATAAACTAGTTATATATTTGTGGGT [ TATATATA ] CTAGTCAATCTATCTATCTG [ TCTATCTATCTATCTATCTATCTATCTA________ ] TCAGTTCTCCATGTTTGTCTATTTGGCGTTCCCATGAACTTCAGAC
NA.D1S.5	Chimpanzee	1	187891388	187891623	1	no	0	(TC)5_(N)36_(TCTA)11	TATCTAGCTGGCTGGCTAGCTAGCTACCTAATGTATCTCCTATCTATCATCGATCTATATATTTCCTATTTATCTATAATCTATCTATGTATCTTCTT [ TCTCTCTCTC ] CTATCCGTCTACCTACCCATCTCCTATTGTCTATCG [ TCTATCTATCTATCTATCTATCTATCTATCTATCTATCTATCTA ] TCCATCCATCCATTCATCTCATACGTATGTTCTTGGGGCTTCTTTCTC
	Human	1	207035574	207035809	1		0	(TC)5_(N)36_(TCTA)11	TATCTAGCTGGCTGGCTAGCTAGCTACCTAATGTATCTCCTATCTATCATCGATCTATATATTTCCTATTTATCTATAATCTATCTATGTATCTTCTT [ TCTCTCTCTC ] CTATCTGTCTACCTACCCATCTCCTATTGTCTATCA [ TCTATCTATCTATCTATCTATCTATCTATCTATCTATCTATCTA ] TCCATCCATCCGTTCATCTCATATGTATGTTCTTGGGGCTTCTTTCTC
D1S549	Chimpanzee	1	198667263	198667438	1	no	0	(TG)4_(N)26_(TA)4_(N)33_(CTAT)12	CAAAGAGGACATGTGTT [ TGTGTGTG ] TAAAACATACAAGATATGTAAATAAA [ TATATATA ] ATTCATGTATATGGGTTCCTATATATTCATCTG [ CTATCTATCTATCTATCTATCTATCTATCTATCTATCTATCTATCTAT ] ----------------AGATGTGAAGTATACCCATACTACCCATTGCTGGTA
	Human	1	192861437	192861620	1		16	(TG)4_(N)26_(TA)4_(N)33_(CTAT)10	CAAAGAGGACATGTGTT [ TGTGTGTG ] TAAAACATACAAGATACGTAAATAAA [ TATATATA ] ATTCATGTATATGGGTTCCTATATATTCATCTG [ CTATCTATCTATCTATCTATCTATCTATCTATCTATCTAT________ ] CTACCTATCTATCTATAGATGTGAAGTATACCCATACTACCCATTGCTGGTA
TPO.D2S	Chimpanzee	2A	1444341	1444455	1	yes	0	(TGAA)8	CACTAGCACCCAGAACCGTCGACTGGCACAGAACAGGCACTTAGGGAACCCTCAC [ TGAATGAATGAATGAATGAATGAATGAATGAA ] TGTTTGGGCAAATAAACGCTGACAAGGA
	Human	2	1472375	1472488	1		0	(TGAA)8	CACTAGCACCCAGAACCGTCGACTGGCACAGAACAGGCACTTAGGGAACCCTCAC [ TGAATGAATGAATGAATGAATGAATGAATGAA ] TGTTTGGGCAAATAAACGCTGACAAGG=
D2S2952	Chimpanzee	2A	8034899	8035081	1	no	7	(TCTA)11_(N)2_(ATCT)5	ATGGCCTATTGTGGGACCTTGTGAGTTAATACTTAATATGC [ TCTATCTATCTATCTATCTATCTATCTATCTATCTATCTATCTA ] TC---- [ ATCTATCTATCTATCTATCT____________________ ] GTTATCTATCTATCTACCTATCCTATTAGTTCTGTCCCTCTAGAGAATTATGAGTAATACAGTGGGCATGCTGATT
	Human	2	7995489	7995684	1		4	(TCTA)10_(N)6_(ATCT)10	ATGGCCTATTGTGGGATCTTGTGAGTTAATACTTATTATGC [ TCTATCTATCTATCTATCTATCTATCTATCTATCTATCTA____ ] TCTGTT [ ATCTATCTATCTATCTATCTATCTATCTATCTATCTATCT ] G-------TCTATCTACCTATCCTATTAGTTCTGTCCCTCTAGAGAATTCTGAGTAATACAGTGGGCATGCTGATT
D2S405	Chimpanzee	2A	29659271	29659518	1	no	28	(TAGA)5	CAGAAGCGTGGCAGTTTATTTAGTTAATTCAACCCTGAAAATGAAAGAATACATATATCTATAT [ TAGATAGATAGATAGATAGA____________________________ ] TAGGATAGATGATAGATAGATAAATAGATAGGTAGATAGCTGTGGTTTGGCTGTGTCCCCACCGAAATCTCATCTTGAATTGTAGTTCCCATAATTCCCATGTGTCATGGGAGGGACCAGATGGAGATAACTGAATCATGGGGTAAGTTTTCCCCATCCTGTTC
	Human	2	29330151	29330398	1		0	(TAGA)12	CAGAAGCGTGGCAGTTTATTTAGTTAATTCAACCCTGAAAATGAAAGAATACATATATCTATAT [ TAGATAGATAGATAGATAGATAGATAGATAGATAGATAGATAGATAGA ] ----------------------------TAGGTAGATAGCTGTGGTTTGGCTGTGTCCCCACCGAAATCTCATCTTGAATTGTAGTTCCCATAATTCCCATGTGTCATGGGAGGGACCAGATGGAGATAATTGAATCATGGGGTAAGTTTTCCCCATCCTGTTC
D2S1394	Chimpanzee	2A	73867959	73868117	2	yes	0	(TCTA)11	GGCATCTTTATCCTTAGCCCTTCCCTCATTCCATGTATCATGCTATTTAT [ TCTATCTATCTATCTATCTATCTATCTATCTATCTATCTATCTA____________ ] CCTACCTACCAACCATCTATCATTATCAATTTCCACACTTTCAACCAATACTGTAATGCAGACCC==
	Human	2	72992696	72992868	2		0	(TCTA)14	GGCATCTTTATCCTTAGCCCTTCCCTCATTCCATGTATCATGCTATTTAT [ TCTATCTATCTATCTATCTATCTATCTATCTATCTATCTATCTATCTATCTATCTA ] TGTATCTACCAACCATCTATCATTATCAATTTCCACACTTTCAACCAATACTGTAATGCAGACCCCG
D2S1790	Chimpanzee	2A	86027305	86027623	1	no	13	(ATAG)4_(N)2_(GATA)10_(N)16_(GACA)4	ACATGTCGATCTCAGCGTTCCTTTTTTTCTAACAGTATGCATATGGTAAAAATTTTAAACAGTGTAAAGAAATAGATTGCCTTCCAATTCCCGTTCCCCAGTCACGCCTCCTAAAAGCAACCACTGCTGCCCAACACATTGTATCTCTTTCCATGGATGCTGTCTGCACATAAAAAT GATAGATAC [ ATAGATAGATAGATAG ] AT- [ GATAGATAGATAGATAGATAGATAGATAGATAGATAGATA ] GACAGACAGACAGAGA [ GACAGACAGACAGACA____ ] ----GATAGTCTCCACTTTCGTTTTGCTGCTTTGGCCAATAAAACTC
	Human	2	84928800	84929094	1		5	(GATA)12_(GACA)9	ACATGTCGATCTCAGCGTTCCTTTTTTTCTAACAGTATGCATATGGTAAAAATTTTAAACAGTGTAAAGAAATAGATTGCCTTCCAATTCCCGTTCCCCAATC------------AGCAACCACTGCTGT-CAACACATTGTATCTCTTTCCATGGATGCTGTCTGCACATAAAAAT [ GATAGATAG ATAGATAGATAGATAG ATA GATAGATAGATAGATAGATA____________________ ] [ GACAGACAGACAGACA GACAGACAGACAGACAGACA ] GATAGATAGTCTCCACTTTCGTTTTGCTGCTTTGGCCAATAAAACTC
D2S2972	Chimpanzee	2A	102256427	102256643	2	no	0	(GATA)11	TCTCACTACACCACCTGGGTTTCCTTGGTCTCCAGCTTGCAGATGGCAGATCATGGATTTCTCAGCCTCCATAATCACATGCGTCAACTCCTTAAAATCAATCTCTTTATACATAGAAAGATAGAT [ GATAGATAGATAGATAGATAGATAGATAGATAGATAGATAGATA____ ] TAGAGACAGAGACAGACATAGAGGCAGAGACAGAGA------TAGAGATAGAG
	Human	2	101938508	101938734	2		6	(GATA)12	TCTCACTACACCACCTGGGTTTCCTGGGTCTCCAGCTTGCAGATGGCAGATCATGGATTTCTCAGCCTCCATAATCACATGCGTCAACTCCTTATAATCAATCTCTTTATACATAGAAAGATAGAT [ GATAGATAGATAGATAGATAGATAGATAGATAGATAGATAGATAGATA ] TAGAGACAGAGACAGAGACAGACATAGAGGCAGAGACAGAGATAGAGATAGAG
D2S1399	Chimpanzee	2B	151528920	151529072	1	no	25	(AGGA)10	CATTGGTCCAGGTCAACTGCCAGTAAAACCTTTAGAGGAAAAGAAGAAGGGAAGG [ AGGAAGGAAGGAAGGAAGGAAGGAAGGAAGGAAGGAAGGA________________________ ] AGAGGCAGGCAGAATTAGCAGGATTCCAAAAGCAATTGACCTTGTGGAACCTTGTGAA
	Human	2	147926579	147926730	1		0	(AGGA)16	CATTGGTCCAGGTAAACTGCCAGTTAAACCTTTAG-------------------- [ AGGAAGGAAGGAAGGAAGGAAGGAAGGAAGGAAGGAAGGAAGGAAGGAAGGAAGGAAGGAAGGA ] A-AGGCAG----AATTAGCAGGATTCCAAAAGCAACTGACCTTGTGGAACCTTGTGAA
D2S1353	Chimpanzee	2B	162953824	162953951	1	no	6	(AAT)4	CCAGGGACATTGCTTAACATCTCGTAGGACAGCCCACCCTTTTGCAATAAC [ AATAATAATAAT______________________________ ] ATAATAATATTGGTATTATTATCTGGCCCAAAACATCAATACTGCCAGGGTTACAAATCTTGCTC
	Human	2	159267177	159267328	1		0	(AAT)14	CCAGGGACATTGCTTAACATCTCGTAGGACAGCCCACCCTTTTGC------ [ AATAATAATAATAATAATAATAATAATAATAATAATAATAAT ] ATAATAATATTGGTATTATTATCTGGCCCAAAACATCAATACTGCCAGGGTTACAAATCCTGCTC
D2S434	Chimpanzee	2B	222762063	222762344	1	no	21	(AGAT)12	=AAATCACTAGCCTTTGCCGGGTCTCTACTTTCTCATCTCAGGAATACACCACCAGCCCTTGCTACTCTGCAGAACTTCGTAGAAGAACATGTAAGAGTATGGATGTGGAAATCATAGCCAACTTCCTACTTGGTGGGATACCTGGAGAAGACTCAGAGATGGCAGATAGATAGATA [ AGATAGATAGATAGATAGATAGATAGATAGATAGATAGATAGATAGAT____ ] AGTTAGATAGAAAGAAAAACAGATCATCTCCCAGATTTCTGGGAACAGTACAGATGGC
	Human	2	218284736	218285001	1		0	(AGAT)13	TAAATCACTAGCCTTTGCCGGGTCTCTACTTTCTCATCTCAGGAATACACCACCAGCCCTTGCTACTCTGCAGAACTTCGTAGAAGAACATGTAAGAGTATGGATGTGGAAATCATAGCCAACTTCCTACTTGGTGGGATACCTGGAGAAGACTCAGAGATGGC------------- [ AGATAGATAGATAGATAGATAGATAGATAGATAGATAGATAGATAGATAGAT ] --------AGAAAGAAAAACAGATCATCTCCCAGATTTCTGGGAACAGTACAGATGGC
D2S1363	Chimpanzee	2B	231309820	231310028	1	no	8	(GATG)5_(GATA)12	TTCTGCTTTTTCTGACTGTATCATGTATATTATGTATTTGGAAGCATTTGATACATAGATGATATTAATAGATGGATGGATGAATA [ GATGGATGGATGGATGGATG ] [ GATAGATAGATAGATAGATAGATAGATAGATAGATAGATAGATAGATA ] GCTCGATCGATCAAGCAAATGATGGAGTGAAGTAGCAACTGGGGAGACAAAGAAT
	Human	2	226737850	226738038	1		0	(GATG)4_(GATA)10	TTCTGCTTTCTCTGACTGTATCATGTATATTATGTATTTGGAAGCATTTGATACATAGATGATATTAATAGATGGATGGATGCATA [ GATGGATGGATGGATG____ ] [ GATAGATAGATAGATAGATAGATAGATAGATAGATAGATA________ ] --------GATCAAGCAAATGATGGAGTGAAGTAGCAACTGGGGAGACAAAGAAT
D2S427	Chimpanzee	2B	236593241	236593458	1	no	0	(ATAG)5	ATGTAGACTGCTAACAGTGTCTGCCTCCCCTTTCAGATTATTTTCTATGTGTACAGAGATATAGATGATTGATTGAT-CA---------- [ ATAGATAGATAGATAGATAG________________ ] AGTATACCTGTATTTTTTTACAGAAATTCATACTGCTTTATAATGTCTTTAAGTGATTCACAAATACTCAAAACCAATTAGTAAGAAATTTTTTTTACCTAAATTGACATGTTGACCAA
	Human	2	231914508	231914752	1		11	(ATAG)9	ATGTAGACTGCTAACAGTGTCTGCCTCCCCTTTCAGATTATTTTCTATGTGTACAGAGATATAGATGATTGATTGATAGATAGATAGATG [ ATAGATAGATAGATAGATAGATAGATAGATAGATAG ] AGTATACCTGTATTTTTTTACAGAAATTCATACTGCTTTATAATGTCTTTAAGTGATTCACAAATACTCAAAACCAATTAGTAAGAAATTTTTTTTACCTAAATTGACATGTTGACCAA
GATA23A02_2	Chimpanzee	2B	240337369	240337526	2	no	11	(ATAG)12	AGAAACAGAACGGATAGGGTAGACGATAGATAGATA [ ATAGATAGATAGATAGATAGATAGATAGATAGATAGATAGATAGATAG ] ATGATAGATAGGAATTTATTATGGGAATTGGCTCACATGCTTATGGAGGCCAAGAAGTCTCACAGTCTGCTGTC
	Human	2	235684279	235684425	2		0	(ATAG)12	AGAAACAGAACGGATAGGGTAGACGATAGATAGATG [ ATAGATAGATAGATAGATAGATAGATAGATAGATAGATAGATAGATAG ] -----------GAATTTATTATGGGAATTGGCTCACATGCTTATGGAGGCCAAGAAGTCTCACAGTCTGCTGTC
AGAT021_2	Chimpanzee	2B	246746662	246746878	1	no	4	(AGAT)7_(N)4_(GATA)7	GAAACTCCAAAGATGGCAAAAAGTATTTTTATGAGTGACCATAGATCTTAATAGTGTATTAAATGCCTGACATTTACCAAAAAAAAAGTCTCTTTTGAGGGAATCACTTTTAAATAG [ AGATAGATAGATAGATAGATAGATAGAT ] AGTA [ GATAGATAGATAGATAGATAGATAGATA____________ ] TCTGAAAATGATGGATAACAAAGTGTCCCCTCATTCAGGA
	Human	2	241996990	241997206	1		0	(AGAT)5_(GATA)10	GAAACTCCAAAGATGGCAAAAAGTATTTTTATGAGTGACCATAGATCTTAATAGTGTATTAAATGCCTGACATTTACCAAAAAAAAAGTCTCTTTTGAGGGAATCACTTTTAAATAG [ AGATAGATAGATAGATAGAT________ ] ---- [ GATAGATAGATAGATAGATAGATAGATAGATAGATAGATA ] CCTGAAAATGATGGATAACAAAGTGTCCCCTCATTCAGGA
GATA131D09_3	Chimpanzee	3	4355199	4355340	1	no	0	(ATAG)12	AAAAATCTACTCTATTCAAATGTTTTATACTATCG [ ATAGATAGATAGATAGATAGATAGATAGATAGATAGATAGATAGATAG ] --------AGGATCTCAACATTGCCCAGGCTGGAATGCAGTGGCGTGATGGTATCTCACTGCAGTCT
	Human	3	4251062	4251211	1		8	(ATAG)12	AAAAATCTACTCTATTCAAATGTTTTATACTATCT [ ATAGATAGATAGATAGATAGATAGATAGATAGATAGATAGATAGATAG ] GTACAGAGAGGATCTCAACATTGCCCAGGCTGGAATGCAGTGGCGTGATGGCATCTCACTGCAGTCT
D3S3038	Chimpanzee	3	22291069	22291261	2	no	5	(ATAG)8_(TAGA)6	CATCTTTCTTTTCCTGTTCCCTAGAATCCTTTAT------ [ ATAGATAGATAGATAGATAGATAGATAGATAG ] - [ TAGATAGATAGATAGATAGATAGA ] GATACATA----------G--ATATAGATATAGAGAGAAAATAAATAACTTTTTTGCCTAGTTACTATCAGTAATGTTTTAAACATATTTTCCTCTTCATGTTGAATATGGTATC
	Human	3	21891057	21891258	2		19	(ATAG)13	CATCTTTCTTTTCCTGTTCCCTAGAATCCTTTATACATAT [ ATAGATAGATAGATAGATAGATAGATAGATAG A TAGATAGATAGATAGATAG_____ ] -----ATATAGAGAGAAAGATATATAGATATAGAGAGAAAATAAATAACTTTTTTGCCTAGTTACTATCAGTAATGTTTTAAACATATTTTCCTCTTCATGTTGAATATGGTATC
D3S1768	Chimpanzee	3	35147526	35147694	1	no	0	(TAGA)6	GGTTGCTGCCAAAGAT [ TAGATAGATAGATAGATAGATAGA____________________ ] ----CAGACAGATGACAGATAGATGGATAAAACAGTGCATTTTAATTGTACTAGAATCATGTAGTTATACAATTATGGACATTCTGATTGTACCAAAATAACTTGCATTTTTATCCAACAGCAAATCACAGTG
	Human	3	34566947	34567139	1		4	(TAGA)11	GGTTGCTGCCAAAGAT [ TAGATAGATAGATAGATAGATAGATAGATAGATAGATAGATAGA ] TATACAGACAGATGACAGATAGATGGATAAAACAGTGCATTTTAATTGTACTAGAATCATGTAGTTATACAATTATTGACATTCTGATTGTACCAAAATAACTTAGATTTTTATCCAACAGCAAATCACAGTG
D3S2409	Chimpanzee	3	50154156	50154276	1	no	0	(AAT)14	GGTGACAGAGACTCTTGTCTCAAA [ AATAATAATAATAATAATAATAATAATAATAATAATAATAAT ] AAATACTCATTATCAAAACTATATTGTCTAAAGGGTATGTTCCCCAACCAGAATG
	Human	3	49382948	49383065	1		0	(AAT)13	GGTGACAGAGACTCTTGTCTCAAA [ AATAATAATAATAATAATAATAATAATAATAATAATAAT___ ] AAATACTCATTATCAAAACTATATTGTCTAAAGGGTATGTTCCCCAACCAGAATG
AGAT128_3	Chimpanzee	3	63459012	63459273	2	no	0	(TAGA)13	CACTGCACTCCACCTTGGGCTGAATGAGACCCTGTCTCAATAGT [ TAGATAGATAGATAGATAGATAGATAGATAGATAGATAGATAGATAGATAGA____ ] GCTTTGAGGATGCGACCTTTCACAATTCTAAGAAACAGACAAGATCAAAAACTACTGACCTGTAAGGACAGTCTGGTCAAGGCACAGCTGCTGGAACAAGCAAATTCCATCTGTTTATTCTAGCCTTGTATCATTTATTCAACGTAAAGATTCCAGAGGAGGGTGT
	Human	3	62524705	62524970	2		0	(TAGA)14	CACTGCACTCCACCTTAGGCTGAATGAGACCCTGTCTCAATAGT [ TAGATAGATAGATAGATAGATAGATAGATAGATAGATAGATAGATAGATAGATAGA ] GCTTTGAGGATGCGACCTTTCACAATTCTAAGAAACAGACAAGATCAAAAACTACTGACCTGTAAGGACAGTCTGGTCAAGGCACAGCTGCTGGAACAAGCAAATTCCGTCTGTTTATTCTAGCCTTGTATCATTTATTCAACGTAAGGATTCCAGAGGAGGGTGT
AAC023_3	Chimpanzee	3	69200867	69201066	1	no	0	(AAC)12	====TGCTTGGAAAACTTGCTTCCAAAATCATCGCTTGGTTGGGTGTATTTTTTTCAGTTTTGAATCGTTTCCCCTCCATCA [ AACAACAACAACAACAACAACAACAACAACAACAAC______ ] AGCACAACTCACTTTCCAGTCAATCTTGACTGGGGTTCTTGACTAGGGGTGCTGCCCCCACCCTCAATTGGGGGACATTAGGCAAT
	Human	3	67960371	67960580	1		0	(AAC)14	ACCATGCTTGGAAAACTTGCTTCCAAAATCATCGCTTGGTTGGGTGTATTTTTTTCAGTTTTGAATCCTTTCCCCTCCATCA [ AACAACAACAACAACAACAACAACAACAACAACAACAACAAC ] AGCGCAACTCACTTTCCAGTCAATCTTGAGTGGGGTTCTTGACTAGGGGTGCTGCCTCCACCCTCAACTGGGGGACATTAGGCAAT
D3S2460	Chimpanzee	3	121043630	121043786	1	no	7	(TATC)10	ATTGCTTCCCCTTTACCTGAGATCTATAAATTTTTATTT [ TATCTATCTATCTATCTATCTATCTATCTATCTATCTATC____________ ] ATCTATCTTGGAATTCTTGAACATAAGTATTTCTGTACTCACTACATTCCACTAACTTATAACATTCTGTCTCCTGTC
	Human	3	115810529	115810690	1		0	(TATC)13	ATTGCTTCCCCTTTACCTGAGATCTATAAATTTTTATTT [ TATCTATCTATCTATCTATCTATCTATCTATCTATCTATCTATCTATCTATC ] -------TTGGAATTCTTGAACATAAGTATTTCTGTACTCACTACATTCCACTAACTTATAACATTCTGTCTCCTGTC
D3S4523	Chimpanzee	3	124544274	124544498	1	no	0	(ATA)6	GATCACAGGTTAATGGGTGCAGCAAACCACCATGGCACGTGTATACTTACGTAACAAACCTGCACGCTTTGTGCATTTACCCCAGAACTTAAAAT [ ATAATAATAATAATAATA_________ ] ATGATAATAGAATAGTGCTCTCACTTCAGTAACAACAAAAAATGCTGGACAAACTTTAAATTAACAACTTTTATTAAACTTATCAGAGAACTCAGGTTGTAGGGCAAACAAC
	Human	3	119301822	119302055	1		0	(ATA)9	GATCACAGGTTAATGGGTGCAGCAAACCACCATGGCACGTGTATACTTATGTAACAAACCTGCACGCTTTGTGCATTTATCCCAGAACTTAAAAT [ ATAATAATAATAATAATAATAATAATA ] ATGATAATAGAATAGTGCTCTCACTTCAGTAACAACAAAAAATGCTGGACAAACTTTAAATTAACAACTTTTATTAAACTTATCAGAGAACTCAGGTTGTAGGGCAAACAAC
D3S1744	Chimpanzee	3	151006764	151006907	2	no	18	(GT)5_(N)41_(TATC)8_(N)28_(AG)4	TTTAAGTGGAAGGAA [ GTGTGTGTGT ] --TTGTATCTATCTATATATTTATCTATCTATCTGTCTATCTA [ TATCTATCTATCTATCTATCTATCTATCTATC________________________ ] TTAATCTATCTATCTATCATCTATCTAT [ AGAGAGAG ] ATGGGGCCAG
	Human	3	145504976	145505125	2		2	(GT)4_(N)43_(TATC)14_(N)10_(AG)4	TTTAAGCGGAAGGAA [ GTGTGTGT__ ] CTTTGTATCTATCTATATATTTATCTATCTACCTGTCTATCTA [ TATCTATCTATCTATCTATCTATCTATCTATCTATCTATCTATCTATCTATCTATC ] ------------------ATCTATCTAT [ AGAGAGAG ] ATGGGGCCAG
AAT071_3	Chimpanzee	3	154118712	154118867	1	no	0	(AAT)6	GTTGCACTGAGCAGAGATCGCGCCATTGCACTCCAGCCTGGGTGACAAGAGCAAGACTCTGTCTCAAA [ AATAATAATAATAATAAT________________________ ] AAGCCTTGTAAATGTAAATC--AAGTCAAACAATTTTTATTAACATATATTTTGTGGCTGCATTAAATCTTT
	Human	3	148576068	148576249	1		2	(AAT)14	GTTGCACTGAGCAGAGATCGCGCCATTGCACTCCAGCCTGGGTGACAAGAGCAAGACTCTGTCTCAAA [ AATAATAATAATAATAATAATAATAATAATAATAATAATAAT ] AAGCCTTGTAAATGTAAATCTCAAGTCAAACAATTTTTATTAACATATACTTTGTGGCTGCATTAAATCTTT
D3S2398	Chimpanzee	3	193777583	193777870	1	no	15	(AGAT)9	AGCCTGAGCAAAATAGTGAAACCCCATCTCTACTATAAATAGAAAAATTAGCTGGTCATGGGGGCATGCGCCTGTAGCCCCAGCTACTCAGGAGGCTGAGGCAGGAGGAGACTGGGAGGTGGAGATTGTAGTGAGCCAAGATCGTGCCACTGCACTCCAGCTTGGGTGACAGAGTAAGACCCCGTCTAAAATAGATAGATAGAG [ AGATAGATAGATAGATAGATAGATAGATAGATAGAT________________ ] AGACCTCTCCCTGATGCTATTTTCTAGGGACCCAATCCGTAGGTCTTC
	Human	3	187848168	187848456	1		0	(AGAT)13	AGCCTGAGCAAAACAGTGAAACCCCATCTCTACTATAAATAGAAAAATTAGCTGGTCGTGGGGGCATGCGCCTGTAGTCCCAGCTACTCAGGAGGCTGAGGCAGGAGGAGACTGGGAGGTGGAGATTGTAGTGAGCCAAGATCGTGCCACTGCACTCCAGCTTGGGTGACAGAGTAAGACCCTGTCTAAAAT------------ [ AGATAGATAGATAGATAGATAGATAGATAGATAGATAGATAGATAGATAGAT ] --A-CTCTCCCTGATGCTATTTTCTAGGGACCCAATCCGTAGGTCTTC
D3S2418	Chimpanzee	3	196697258	196697350	1	no	0	(ATA)5_(N)3_(ATA)4	==ACATTCTGCACACGTACCCCAGAACTTGAAGT [ ATAATAATAATAATA ] ATG [ ATAATAATAATA ] AAGACTGTTACCTTTGGAATCCTACAGTCCT
	Human	3	190745160	190745254	1		0	(ATA)10	GTACATTCTGCACACGTACCCCAGAACTTGAAGT [ ATAATAATAATAATA ATA ATAATAATAATA ] AAGACTGTTACCTTTGGAATCCTACAGTCCT
D4S2366	Chimpanzee	4	6643261	6643384	1	no	0	(AGAT)9	TCCTGACATTCCTAGGGTGAACTTCACATGGTAATTAGATGACTGATAGATAAATG--- [ AGATAGATAGATAGATAGATAGATAGATAGATAGAT ] ------------AGAAAGACGATAGATAGAGCCATATTTGTTTT
	Human	4	6535686	6535816	1		15	(AGAT)7	TCCTGACATTCCTAGGGTGAACTTCACATGGTAATTAGATGACTGATAGATAAATGGAT [ AGATAGATAGATAGATAGATAGATAGAT________ ] TGATTGATTGATAGATAGACGATAGATAGAGCCATATTTGTTTT
ATT015_4	Chimpanzee	4	13730433	13730706	1	no	1	(TTA)11	AGCACCCATATTTGCAGGAAAAAGGGAAATTTTTATCTTTTATTTATTTTTTTCATTGGTGAATTTTATTTATT--------- [ TTATTATTATTATTATTATTATTATTATTATTA____________ ] TACTTTAAGTTTTAGGGTACATGTGCACAATGTACAGGTTAGTTACATATGTATACATGTGCCATGCTGGTGTACTGCACCCAGTAACTCGTCATTTAGCATTAGGTATATCTCCTAATGCTATCCCTCCCCCCTCCCACCACCCCACAACAGTCCCCAGAGTGTGA
	Human	4	13535740	13536033	1		9	(TTA)15	AGCACCCATATTTGCAGGAAAAAGGGAAATTTTTATTTTTTATTTATTTATTTTTTTCATTGGTGAATTTTATTTATTTTATT [ TTATTATTATTATTATTATTATTATTATTATTATTATTATTATTA ] TACTTTA-GTTTTAGGGTACATGTGCACAATGTGCAGGTTAGTTACATATGTATACATGTGCCATGCTGGTGTGCTGCACCCATTAACTCGTCATTTAGCATTAGGTATATCTCCTAATGCTATCCCTCCCCACTCCCCCCACCCCACAACAGTCCCCAGAGTGTGA
NA.D4S.1	Chimpanzee	4	20976900	20977067	2	no	8	(GATA)11	CCCACTACAACTTCAGGTAGATAGATAGATGATATAGAT [ GATAGATAGATAGATAGATAGATAGATAGATAGATAGATAGATA____ ] AATAGATACAGAGAAAGGATAGATTTGTTGTTGTTTGTTTTGATGTTATTTTTATGCAAGTCAACCTCATTTCTGTTTTGCTCTA
	Human	4	20722670	20722833	2		0	(GATA)12	CCCACTACAACTTCAGGTAGATAGATAGATGATATAGAT [ GATAGATAGATAGATAGATAGATAGATAGATAGATAGATAGATAGATA ] --------CAGAGAAAGGATAGATTTGTTGTTGTTTGTTTTGATGTTATTTTTATGCAAGTAAACCTCATTTCTGTTTTGCTCTA
D4S2632	Chimpanzee	4	35663312	35663453	1	no	0	(AGAT)12	TTGAAGTTGTGACTCAGGTCCAACAGATGTGAAGCA [ AGATAGATAGATAGATAGATAGATAGATAGATAGATAGATAGATAGAT ] AAAAGGTCTATCATACTCAAATTCCCAGATTGGTTACAGCCTGGAATTAAATCACCAA
	Human	4	35380539	35380660	1		0	(AGAT)7	TTGAAGTTGTGACTCAGGTCCAACAGATGTGAAGCA [ AGATAGATAGATAGATAGATAGATAGAT____________________ ] AGAAGGTCTATCATACTCAAATTCCTAGATTGGTTACAGCCTGGAATTAAATCACCAA
D4S2361	Chimpanzee	4	45887501	45887644	1	no	0	(TTA)9	CCACGTGACTTTCATTAGGGCACTCTTGGGATGCAAAAATTCTT [ TTATTATTATTATTATTATTATTATTA____________ ] TACTTTAAGTTCTAGGGTACATGTGCACAATGTGCAGGTTTATTACATATGTATACATGCGCCATGATGGTGT
	Human	4	85224464	85224619	2		0	(TTA)13	CCACGTGACTTTCATTAGGGCACTCTTGGGATGCAAAAATTCTT [ TTATTATTATTATTATTATTATTATTATTATTATTATTA ] TACTTTAAGTTCTAGGGTACATGTGCACAACGTGCAGGTTTATTACATATGTATACATGCGCCATGATGGTGT
D4S2367	Chimpanzee	4	62498269	62498407	1	no	0	(AGAT)11	CAGGGAGACAGAACCAACTGGAACAGTAGATGGATTGATAGATAGA [ AGATAGATAGATAGATAGATAGATAGATAGATAGATAGATAGAT ] AGACAGA----TAGATGAAAGGGGATTTATTAGAATTGGCCCAAGCAATTATG
	Human	4	67965431	67965561	2		4	(AGAT)8	CAGGGAGACAGAACCAACTGGAACAGTAGATGGATTGATAGATAGA [ AGATAGATAGATAGATAGATAGATAGATAGAT____________ ] AGACAGACAGATAGATGAAAGGGGATTTATTAGAATTGGCCCAAGCAATTATG
D4S3248	Chimpanzee	4	70820529	70820786	2	no	8	(AGAT)7_(N)7_(GATA)6	TTCAGGAGTTTAGCTTTCTACGCTACAATTAATGACAGCTCTTTAATCTCAATGTCATAGAAGAGATTTCTTTGCTGTATAACACTAGCAAAAGATT [ A GATAGATAGATAGATAGATAGATAGAT ] -GATAGAT- [ GATAGATAGATAGATAGATAGATA ] CATAGATAAAGTAGATAGATACATAGGCCCACTGCATTTTTTCTTTTTCTTCCCATTAAGTATTTTCTACTTTTGTATGCCTAGTGAGTACTGATGGTGTAG
	Human	4	59704092	59704335	1		2	(GATA)13	TTCAGGAGTTTAGCTTTCTATGCTACAATTAATGACAGCTCTTTAACCTCAATGTCATAGAAGAGATTTCTTTGATGTATAACACTAGCAAAAGATT C [ GATAGATAGATAGATAGATAGATAGAT AGATAGATA GATAGATAGATAGATA________ ] --------AAGTAGATAGATACATAGGCCCACTGCATTTTTTCATTTTCTTCCCATTAAGTATTTTCTACTTTTGTATGCCTAGTGAGTACTGATGGTGTAG
TAGA006_4	Chimpanzee	4	120766923	120767168	1	no	15	(AT)4_(N)83_(TAGA)12	TGTTGTATAATTTCTAACCCAAACTACCCTAGTCATG [ ATATATAT ] AAAAGATAGATGGATAGACAGATAATCTTCTATTGATTCTGTTTCACTAGAGAACCCCAATACATACTCCATTATGGCTAGAG [ TAGATAGATAGATAGATAGATAGATAGATAGATAGATAGATAGATAGA____ ] TGATAGATAGATAGACAGTTAGGCAGATGTATTATAAGGAATTGGCTTATGAGGTTATGGAGGCTGAGAA
	Human	4	119237135	119237369	1		0	(AT)4_(N)83_(TAGA)13	TGTTGCATAATTTCTAACCCAAACTACCCTAGTCATG [ ATATATAT ] AAAAGATAGACGGATAGACAGATAATCTTCTATTGATTCTGTTTCACTAGAGAACCCCAATACATACTCCATTATGGCTAGAG [ TAGATAGATAGATAGATAGATAGATAGATAGATAGATAGATAGATAGATAGA ] ---------------CAGTTAGGCAGATGTATTATAAGGAATTGGCTTATGAGGTTATGGAGGCTGAGAA
D4S2394	Chimpanzee	4	131900609	131900856	1	no	0	(ATT)11	ACTGGTATGTCCTAACCCCCATTTCTGCAC [ ATTATTATTATTATTATTATTATTATTATTATT ] ATCCTTCAAGTACTCACTTCAAATGAAATTCCTCTATGTAAGTGCCTTCTAAACTATTTCCCTATTGGTTTTTCTTTACCATATTTCTTTGATATTTCCAGAGCACAAATTTTATTCTATTCAGAGCTATTCAATGACATTGCATGCTATGCTCATTTAAACTCACCAGAATCCAACTGCAGATC
	Human	4	130517283	130517530	1		0	(ATT)11	ACTGGTATGTCCTAACCCCCATTTCTGCAC [ ATTATTATTATTATTATTATTATTATTATTATT ] ATCCTTCAAGTACTCACTTCAAATGAAATTCCTCTATGTAAGTGCCTTCTAAACTATTTCCCTATTGGTTTTTCTTTACCATATTTCTTTGATATTTCCAGAGCACAAATTTTATTCTATTCAGAGCTATTCAATGACATTGCATGCTATGCTCATTTAAACTCACCAGAATCCAACTGCAGATC
D4S1644	Chimpanzee	4	143585127	143585312	1	no	0	(TCTA)10	TAACATTGACCGCTACTCTCCCAATTTACATAATTTTGTTATTTTTTATAAGTAAATTTAATGAGGGTCTGTTGGTAGTAAACTTTCTTAGTGTCTG [ TCTATCTATCTATCTATCTATCTATCTATCTATCTATCTA____________________ ] TCCGGAAAATGTCTTTATTTAGGCAACAGACTAGGGACCAGGAAGGATG
	Human	4	141970903	141971108	1		0	(TCTA)15	TAACATTGACCGCTCCTCTCCCAATTTACATAATTTTGTTATTTTTTATAAGTAAATTTAATGAGGGTCTGTTGGTAGTAAACTTTCTTAGTATCTG [ TCTATCTATCTATCTATCTATCTATCTATCTATCTATCTATCTATCTATCTATCTATCTA ] TCTGGAAAATGTCTTTATTTAGGCAACAGACTAGGGACCAGGAAGGATG
D4S2368	Chimpanzee	4	170943844	170944157	2	no	0	(TATC)11	GAGCCAGAACTTGTCTCAAAGGTCTAATTTCCAGCTCCACCACCTATTTGCTATGCAACTTTAGGTAAGGTTAGGACTGTAAGTAACTCGTTGGGTCACTCTTAAAATTTATCATGTGAATGCATGTTCAACATTTAGAACAATAGCTATACAGAGGGTGTACTCCTTGATGCACTCATTTTCCCACAATGATGT [ TATCTATCTATCTATCTATCTATCTATCTATCTATCTATCTATC ] TTATCTATCTA----TGTATGCTGATCATTTAAGAAGTTACCCTATGGTGCCACATCGTATCAGTTCCTAAAATCCCTT
	Human	4	168952866	168953183	2		4	(TATC)11	GAGCCAGACCTTGTCTCAAAGGTCTAATTTCCAGCTCCACCACCTATTTGCTATGCAACTTTAGGTAAGGTTAGGACTGTAAGTAACTCGTTGGGTCACTCTTAAAATTAATCATGTGAATGCATGTTCAACACTTAGAACAATAGCTATACAGAGGGTGTACTCCTTGATGTACTCATTTTCCCACAATGATGC [ TATCTATCTATCTATCTATCTATCTATCTATCTATCTATCTATC ] TAATCTATCTATCTATGTATCCTGATCATTTAAGAAGTTACCCTATGGTGTCACATCGTATCAGTTCCTAAAATCCCTT
D5S2488	Chimpanzee	5	256809	257057	1	yes	2	(TTA)8	TTCCCTCACTATCTGCCTAATTTCTTCTTAACTCCTATATCATTGTTTCTGCTTATTGTTGGTTTTT [ TTATTATTATTATTATTATTATTA_____________________ ] TAGGCTGCCTCTGTGCCAAGGCCCAGCCTGAGGTGTAACCTTAAGGTCATTTCAGTTCCTTCTGAGCCTGGTCCTTTCTTTGAGCATACATGGTCATTTTCTAATTTTCCTTATATACATTTTTTTTTAATGTCCTAGTGTTTAATGTCTGGCTCACA
	Human	5	227093	227360	1		0	(TTA)15	TTCCCTCACTATCTGCCTAATTTCTTCTTAACTCCTATATCATTGTTTCTGCTTATTGTTGGTTT-- [ TTATTATTATTATTATTATTATTATTATTATTATTATTATTATTA ] TAGGCTGCCTCTGTGCCAAGGCCCAGCCTGAGGTGTAACCGTAAGGTCATTTCAGTTCCTTCTGAGCCTGGTCCTTTCTTTGAGCATACATGGTCATTTTCTAATTTTCCTTGTATACATTTTTTTAAAATGTCCTAGTGTTTAATGTCTGGCTCACA
D5S2849	Chimpanzee	5	3440853	3441044	2	no	16	(TGTC)3_(TATC)7_(N)13_(ATC)4	CCTGGAAGAACCAATGCTTAATTACATGGCTCTGTCAT TGTCTGTCTGTC>>>>>>>>>>>>>>>> [ TATCTATCTATCTATCTATCTATCTATC____________ ] TATTTATCTATCT [ ATCATCATCATC ] TTTTCAGAGATAGGATCTCACTCGGTCGCCCAGGCTGGAGTCCAGTTGTGCCATCATAGCTCACTGCAGCCTCAAACTTCTGGGCTCAA
	Human	5	3456646	3456849	2		16	(TGTC)7_(TATC)10_(ATC)3	CCTGGAAGAACCAATGCTTAATTACATGGCTCTGTCAT [ TGTCTGTCTGTCTGTCTGTCTGTCTGTC ] [ TATCTATCTATCTATCTATCTATCTATCTATCTATCTATC ] ------------- ATCATCATC>>> TTTTCAGAGATAGGATCTCACTCAGTCGCCCAGGCTGGAGTCCAGTTGTGCCATCATAGCTCACTGCAGCCTCAAACTTCTGGGCTCAA
D5S817	Chimpanzee	5	11714981	11715243	2	no	2	(AGAT)11_(N)30_(TA)7	TGTAAACTTCATGAAGGCAGGGATTTTTGTCTGATTTTTTTCATTGATGCATTTCTAGCACTTAGGCTGTGCCTGGTGTATTTACTGAACAAACAAATGAGAATGTGATAT [ AGATAGATAGATAGATAGATAGATAGATAGATAGATAGATAGAT ] ---G-TAGATAAAATATATAAATATAGTGTGTTT [ TATATATATATATA ] ----AATATAGTGTGTTAGAAAAAATACATTTTTT-CTAACATCAAATATACAGTGTTCTTTTTCCCCC
	Human	5	11622700	11622961	2		8	(AGAT)10_(N)32_(TA)5	TGTAAACTTCATGAAGGCAGGGATTTTTGTCTGATTTTTTTCATTGATGCATTTCTAGCACTTAGGCTGTGCCTGGTGTATTTACTGAACAAACAAATGAGAATCTGATAT [ AGATAGATAGATAGATAGATAGATAGATAGATAGATAGAT____ ] ATAGATAGATAAAATATATAAATATAGTGTGT-- [ TATATATATA____ ] AATAAATATAGTGTGTTAGAAAAAATACATTTTTTTCTAACATCAAATATACAGTGTTCTTTTTCCCCC
D5S1501	Chimpanzee	5	36356658	36356746	2	no	0	(AC)12	TTATAGAGCAGCCTTCCCTGCATTAAA [ ACACACACACACACACACACACAC__________________ ] ATAGATATAGATACAGATATATCCCACTGGAGGCTTTT
	Human	5	74366721	74366827	1		0	(AC)21	TTATAGAGCAGCCTTCCCTGCATTAAA [ ACACACACACACACACACACACACACACACACACACACACAC ] ATAGATATAGATATAGATATATCCCACTGGAGGCTTTT
GATA138B05_5	Chimpanzee	5	43504612	43504775	2	no	0	(TATC)5	TGGAAATCTTAAGAATATCTAGGTGAT [ TATCTATCTATCTATCTATC____________________ ] ATCTATATTTTACTAACAGGCATTCTAGTATTAAAGCTATGTTGACTAATTTCCATCTATTCCTCTTCCTTAAAGCTCGAATTCCCCAGTCTTCTATGATACCATGTTTGCACATTT
	Human	5	67297323	67297506	1		0	(TATC)10	TGGAAATCTTAAGAATATCTAGGTGAT [ TATCTATCTATCTATCTATCTATCTATCTATCTATCTATC ] ATCTATATTTTACTAACAGGCATTCTAGTATTAAAGCTATGTTGACTAATTTCCATCTATTCCTCTTCCTTAAAGCTCGAATTCCCCAGTCTTCTATGATACCATGTTTGCACATTT
D5S2500	Chimpanzee	5	55957633	55957793	1	no	0	(ATAG)13	TTAATGGAGTGATCTCCCCCATGGGATCAAA [ ATAGATAGATAGATAGATAGATAGATAGATAGATAGATAGATAGATAGATAG ] TCTGTACTATATGTATTAGAAACAGAGTCTGTGTTGCCCAGGCTGGAGTGCAGTGGCATGACCATAGGTCACTGTAAC
	Human	5	55637510	55637662	2		0	(ATAG)11	TTAAAGGAGTGATCTCCCCCATGGGATCAAA [ ATAGATAGATAGATAGATAGATAGATAGATAGATAGATAGATAG________ ] TCTCTAATATATGTATTAGAAACAGAGTCTGTGTTGCCCAGGCTGGAGTGCAGTGGCATGACCATAGGTCACTGTAAC
D5S1470	Chimpanzee	5	82704015	82704198	2	no	0	(TC)4_(N)9_(ATCT)14	CATGCACAGTGTGTTTACTGGAATTGTACACATGCTCACTTTGTGTCTCTATCTGTATCTCTCTTCATG [ TCTCTCTC ] TGTCTCTGC----- [ ATCTATCTATCTATCTATCTATCTATCTATCTATCTATCTATCTATCTATCTATCT ] ACACATACGTATCTCCAGCCTGGGGAATATAGTAAAATCCTAT
	Human	5	32373958	32374138	1		5	(TC)4_(N)14_(ATCT)12	CATGCACAGTGTGTTTACTGGAATTGTACACGTGCTCACTTTGTGTCTCTATCTGTATCTCTCTTCATG [ TCTCTCTC ] TGTCTCTGCATCCT [ ATCTATCTATCTATCTATCTATCTATCTATCTATCTATCTATCTATCT________ ] ACACATATGTATCTCCAGCCTGGGGAATATAGTAAAATCCTA=
D5S2845	Chimpanzee	5	92948204	92948353	2	no	0	(AGAT)11	CAAATTCCAAAAGCCTTGATTACGTGGATGGATGGAG [ AGATAGATAGATAGATAGATAGATAGATAGATAGATAGATAGAT____ ] AATAGAATATTTTTAAAATATATTTTAGCTGGTTTAACAAAATCGCATCTCTAGGTTTAGGGAAGCAGC
	Human	5	22277005	22277158	1		0	(AGAT)12	CAAATTCCAAAAGCCTTGATTACATGGATGGATGGAG [ AGATAGATAGATAGATAGATAGATAGATAGATAGATAGATAGATAGAT ] GATAGAATATTTTTAAAATATATTTTAACTGGTTTAACAAAATCGCATCTCTAGGTTTAGGGAAGCAGC
D5S1462	Chimpanzee	5	97303494	97303663	2	no	0	(CA)7_(N)5_(ATCT)7_(ATCC)3	CTTTCCCTCTCTTCCCACATT [ CACACACACACACA ] AAACC [ ATCTATCTATCTATCTATCTATCTATCT____________ ] ATCCATCCATCC>>>> ATCTATTCCATTCCCTTAATCAACCTGCTTTCCTCTACCCCATCCCAGCCATTGGCTGACCTGCATAAAGTATCTCCTCTTACCCCCAGG
	Human	5	92264936	92265121	2		4	(CA)7_(N)5_(ATCT)10_(ATCC)4	CTTTCCCTCTCTTCCCACATT [ CACACACACACACA ] AAACC [ ATCTATCTATCTATCTATCTATCTATCTATCTATCTATCT ] [ ATCCATCCATCCATCC ] ATCTATTCCATTCCCTTAATCAACCTGCTTTCCTCTACCCCATCCCAGCCATTGGCTGACCTGCATAAAGTATCTCCTCTTACCCCCAGG
GATA73D11P_5	Chimpanzee	5	115381925	115382138	1	no	0	(ATAG)11	TCCCAACAAAGTCATTTGGTCTTATCCTGGGTTTTCTAAAAAACAGAGACTATGGAAAAAGCAACTCTATCAGTCAGGGTTCTCTAGAGAAATAGAACCAATGGGAGGGAGGGAGACAT [ ATAGATAGATAGATAGATAGATAGATAGATAGATAGATAGATAG ] ATGAATGATAGACATAAAGATATATACTGGCTCACATGATTGTGGGAGCTA
	Human	5	110165740	110165953	1		0	(ATAG)11	TCCCAACAAAGTCATTTGGTCTTATCCTGGGTTTTCTAAAAAACAGAGACTATGGAAAAAGCAACTCTATCAGTCAGGGTTCTCTAGAGAAATAGAACCAATGGGAGGGAGGGAGACAT [ ATAGATAGATAGATAGATAGATAGATAGATAGATAGATAGATAG ] ATGAATGATAGACATAGAGATATATACTGGCTCACATGATTGTGGGAGCTA
D5S1505	Chimpanzee	5	120326813	120327025	2	no	26	(AGAT)4_(N)12_(AGAT)4	AGTGCCAGAGTCTCCCACTACTGATGATCAATGGTGTCAACAAAGTAATGTAAAGACAGA----GAGATTAGAA [ AGATAGATAGATAGAT________________________ ] AGACAGATAGAC [ AGATAGATAGATAGAT____________________ ] AGACAGACAGAT------------GAGAAAAAGAGATATCAGCAGAAAACAACATGTATCCACTGAGACGCTCTCCACTCACTTTACTGGGTAGCTCTGAGACATGCCTTA
	Human	5	115055012	115055258	2		16	(AGAT)10_(N)2_(AGAT)9	AGTGCCAGAGTCTCCCACTACTGATGATCAATGGTGTCAACAAAGTAATGTAAAGACAGACAGAGAGATT---- [ AGATAGATAGATAGATAGATAGATAGATAGATAGATAGAT ] AT---------- [ AGATAGATAGATAGATAGATAGATAGATAGATAGAT ] ------------AAATAGATAAATGAGAAAAAGAGATATCAGCAGAAAACAATATGTATCCACTGAGACGCTCTCCACTCACTTTACTGGGTAGCTCCGAGACATGCCTTA
D5S816	Chimpanzee	5	136664126	136664368	2	no	0	(ATCT)10	TTGCCACTGAAAATCATATCCATCTTCTATCTTGTCTATCTATC [ ATCTATCTATCTATCTATCTATCTATCTATCTATCTATCT ] ATCATCTATTCATTTATCACTGTATTCATTTATTTGGTCCCCAGTAACTTGATGAACTTGAATCACTCTCCCTAAGTCTGAGTCTGGGACACTGAAAAAAACCAAGGGTCAAGACTCTGGATTAAGGTAAATTAACCTCCATCAGGGATGCCAAGTAGA
	Human	5	131426243	131426481	2		0	(ATCT)9	TTGCCACTGAAAATCATATCCATCTTCTATCTTGTCTATCTATC [ ATCTATCTATCTATCTATCTATCTATCTATCTATCT____ ] ATCATCTATTCATTTATCACTGTATTCATTTATTTGGTCCCCAGTAACTTGATGAACTTGAACTACTCTCCCTAAGTCTGAGTCTGGGACACTGAAAAAAACCAAGGGTCAAGACTCTGGATTAAGGTAAATTAACCTCCATCAGGGATGCCAAGTAGA
ATA092P_5	Chimpanzee	5	141659629	141659840	1	no	0	(ATA)7	ATCCACGCAAAAGACCAAATTAAAAGCGAGGAGAAATACCTAATGTAAATGACGAGTTAATGGGTGCAGCGCACCAACATGGCGCATGTATACATATGTAACAAACCTGCACGTTGTGCACATGTACCCTAGAACTTAAAGT [ ATAATAATAATAATAATAATA__________________ ] AAGCGAGGGTGGGTATCTAGCCTATTCTTATCCTGCCTCATGGTGTTTT
	Human	5	136381895	136382124	1		0	(ATA)13	ATCCACGCAAAAGACCAAATTAAAAGCGAGGAGAAATACCTAATGTAAATGACAAGTTAATGGGTGCAGCACACCAACATGGCGCATGTATACATATGTAACAAACCTGCACGTTGTGCACATGTACCCTAGAACTTAAAGT [ ATAATAATAATAATAATAATAATAATAATAATAATAATA ] AAGCGAGGGTGGGTATCTAGCCTATTCTTATCCTGCCTCATGGTGTTTT
AAT266_5	Chimpanzee	5	163707285	163707541	2	no	0	(GA)4_(N)108_(ATA)12	TGTCCTGGGATTGACAACAACTGAGCAATTTTGGAGGTAAT [ GAGAGAGA ] ATCAAAGTACCCCAGCTAGAGGTAGCTAGAAGTAGGAATAGAATGTCCCAGGAGCTAGAGGTAGGATTAGAATACCACATTGTGCACATGTACCCTAGAACTTAAAGT [ ATAATAATAATAATAATAATAATAATAATAATAATA ] AAAGATTACCATGTATTTTTATTCATATTGTCTTTTGACCAATCACCTGAGGCTGCATTTCAAG
	Human	5	158211856	158212106	2		0	(GA)4_(N)108_(ATA)10	TGTCCTGGGATTGACAACAACTGAGCAATTTTGGAGGTAAT [ GAGAGAGA ] ATCAAAGTACCCCAGCTAGAGGTAGCTAGAAGTAGGAATAGAATGTCCCACGAGCTAGAGGTAGGATTAGAATACCACATTGTGCACATGTACCCTAGAACTTAAAGT [ ATAATAATAATAATAATAATAATAATAATA______ ] AAAGATTACCATGTATTTTTATTCATATTGTCTTTTGACCAATCACCTGAGGCTGCATTTCAAG
D5S1456	Chimpanzee	5	170620041	170620227	1	yes	0	(ATAG)10	TATCGAATTGTAACCCTGTTGTAGGTCAAGGAGCATCTGCATATATAC----------- [ ATAGATAGATAGATAGATAGATAGATAGATAGATAGATAG____________ ] ATTTAATTCTAAACTTTCCAAATACTCTTTCATTTAAATGATTATAGTTTTACAACAATTTCATATATTCTATAGGTAGGAGAATTAGGGTTTTCCAGA
	Human	5	165064106	165064315	1		11	(ATAG)13	TATCGAATTGTAACCCCGTTGTAGGTCAAGGAGCATCTGCATATATACATACATAGATG [ ATAGATAGATAGATAGATAGATAGATAGATAGATAGATAGATAGATAGATAG ] ATTTAATTCTAAACTTTCCAAATACTCTTTCATTTAAATGATTATAGTTTTACAACAATTTCATATATTCTATAGGTAGGAGAATTAGGGTTTTCCAGA
AAT013_5	Chimpanzee	5	174940361	174940614	1	no	3	(ATA)8	GCTGTGGTGAGCTGTGATTGTGCCACTGCACTCCAACTTGGGCAACAGAGTGAGACCCTGTCTCAAAAA [ ATAATAATAATAATAATAATAATA_____________________ ] AAA---TGTAACTTAGAAGATTTGAGGATTAATTAAGACAGTGTTAATCAAGTACCTAGAATAATATCAGGTGCTTAGTAGATGCTCAATAAAGGGTAGATCTGCTTTTCTAATTTCTCCCTTTAGGGTGCCAAGAGAAACTGGCAGTGGGGTTGAAAGCAAAT
	Human	5	169364450	169364724	1		3	(ATA)15	GCTGTGGTGAGCTGTGATTGTGCCACTGCACTCCAACTTGGGCAACAGAGTGAGACCCTGTCTCAG--- [ ATAATAATAATAATAATAATAATAATAATAATAATAATAATAATA ] AAAAAATGTAACTTAGAAGATTTGAGGATTAATTAAGACAGTGTTTATCAAGTACCTAGAATAATATCAGGTGCTTAGTAGATGCTCAATAAAGGGTAGGTCTGCTTTTCTAATTTCTCCCTTTAGGGTGCCAAGAGAAACTGGCAGTGGGGTTGAAAGCAAAT
D6S942	Chimpanzee	6	784226	784411	2	no	0	(TAGA)5	TTCCTCTGGCTTCTAGAAGGAAGACTGTCACACTTTAGTAAGAAAAATTCCATAAATATATAGAGTTTTCGTAAGATAGACAGATAGAAAATTGATAGAGATGATAGAGAAATAGAT [ TAGATAGATAGATAGATAGA____________________________ ] TAATTGTTGAAGAACAACTGCCACTTAGCATTATGGAAGAAGACATGGC
	Human	6	2047784	2047997	2		0	(TAGA)12	TTCCTCTGGCTTCTAGAAGGAAGACTGTCACATTTTAGTAAGAAAAATTCCATAAATATATAGAGTTTTCATAAGATAGACAGATAGAAAATTGATAGAGATGATAGAGAAATAGAT [ TAGATAGATAGATAGATAGATAGATAGATAGATAGATAGATAGATAGA ] TAATTTTTGAAGAACAACTGCCACTTAGCATTATTGAAGAAGACATGGC
TTA032Z_6	Chimpanzee	6	7753305	7753472	2	no	0	(TTA)6	GGTCTACCTTGTGGTTTTTCATTTTCTTATAAGCCCTTAACTTTTGGCTAACCTGAGCCACTTACCCTATATACT [ TTATTATTA_________ TTA TTATTA_______________ ] TTTTACTTTTTTTTCTCTCCTATATACATTTTGCTAGTCTCTCAAAATGATCCTGCTCCTGTGGGAAGTTTGAGG
	Human	6	8922710	8922899	2		0	(TTA)6_(N)3_(TTA)7	GGTCTTCCTTGTGGTTTTTCATTTTCTTATAAGCCCTTAACTTTTGGCTAACCTGAGCCACTTACCCTATATACT [ TTATTATTATTATTATTA ] TTG [ TTATTATTATTATTATTATTA ] TTTTACTTTTTTTTCTCTCCTATATACATTTTGCTAGTCTC--AAAATGATCCTGCTCCTGTGGGAAGTTTGAGG
ATTT030_6	Chimpanzee	6	9506104	9506224	1	no	3	(TTAT)7	GGGTCCATTAGTTGAGTATGCAGATAATTGCTTTACCTGATTTTTTATTTATTTATTG [ TTATTTATTTATTTATTTATTTATTTAT________ ] TTGAGATGGAGGAGCTTCACTCTTGTCTGCCAGGC
	Human	6	10660709	10660834	1		0	(TTAT)9	GGGTCCATTAGTTGAGTATGCAGATAATTGCTTTACCTGATTTTTTATTTATTTATTG [ TTATTTATTTATTTATTTATTTATTTATTTATTTAT ] TTGAGATGGAG---CTTCACTCTTGTCTGCCAGGC
ATA50C05_6	Chimpanzee	6	14052325	14052522	1	no	0	(ATT)7	TTTGGAAAGAATCTGTATTATTTTTAAAGCAAAAC [ ATTATTATTATTATTATTATT___________________________ ] TTGAGATAGAGTCCTGCTCTGTTGCCCAGGCTAGAGTGCAGTGGCACAATCTCAGCTCACTGCAACCTCTGCCTCCTGGGTTGAAGCAATTCTCCTGCCTCAGCCTCCTGAGCAGCTGGAACTACAGGCATGTGCATTATGC
	Human	6	15186117	15186341	1		0	(ATT)16	TTTGGAAAGAATCTGTATTATCTTTAAAGCAAAAC [ ATTATTATTATTATTATTATTATTATTATTATTATTATTATTATTATT ] TTGAGATAGAGTCCTGCTCTGTTGCCCAGGCTAGAGTGCAGTGGCACAATCTCAGCTCACTGCAACCTCTGCCTCCTGGGTTGAAGCAATTCTCCTGCCTCAGCCTCCTGAGCAGCTGGAACTACAGGCATGTGCATTATGC
D6S1959	Chimpanzee	6	20099366	20099521	2	no	0	(TCTA)9	CTGTGCCTCTATTGCCTCATCTGTAAAATGGGAATATTCTTAGGAATGCCATGAAGATTAAATCTATCTATCTGTCTATACATTAAAATGCA------------------------ [ TCTATCTATCTATCTATCTATCTATCTATCTATCTA________ ] CATTAAAACACTTAAAATAGTGCTTGGC
	Human	6	21145346	21145533	2		24	(TCTA)11	CTGTGCCTCTATTGCCTCATCTGTAAAATGGGAATATTCTTAGGAATGCCATGAAGATTAAATCTATCTATCTGTCTATACATTAAAATGCATCTATCTCTCTATCTCTCTGTCTC [ TCTATCTATCTATCTATCTATCTATCTATCTATCTATCTATCTA ] CATTAAAACACTTAAAATAGTGCTTGGC
D6S1051	Chimpanzee	6	37141553	37141778	2	no	11	(GATA)5_(TAGA)6	CTGTATTAGTCGGGGTTCTCCAGAGAAACAGAACCAATACAAGAATATATTCAGATAGATATAGACATAGATAGATAGAT [ GATAGATAGATAGATAGATA ] -- [ TAGATAGATAGATAGATAGATAGA__________ ] ---TTCCTCAATTTTATGATAAAGTAAAAAAATCATAAGCTGAACCATCATAAGTCAGACACTATCTATATATCTATATACAGGCTCACGTGGGCAAAAAATACC
	Human	6	38188039	38188268	2		5	(GATA)14	CTGTATTAGTCGGGGTTCTCCAGAGAAACAGAACCAATACAAGAATATATTCAGATAGATATAGACGTA----------- [ GATAGATAGATAGATAGATA GA TAGATAGATAGATAGATAGATAGATAGATAGATA ] ATGTTCCTCAATTTTATGATAAAGTAAAAAAATCATAAGCTGAACCATCATAAGTCAGAGACTATCTATATATCTATATACAGGCTCATGTGGGCAAAAAATACC
D6S2410	Chimpanzee	6	51368717	51368965	2	no	0	(TATC)4_(N)3_(TATC)12	TTGCCTTGTTAACATGTACAGGTTTCTTCTATCTTCTGGAACTAGTTATACGATTATACAGTATCTATCTATCTATTTAT [ TATCTATCTATCTATC ] -ATC [ TATCTATCTATCTATCTATCTATCTATCTATCTATCTATCTATCTATC ] ----------------ATCATCTCTGTCTGTCTGTCGATCGATCAATCTATCT--------CTATCATCTATCTATCTATCATCTATCTATCATCTAACTCACATATCTTCTCCCAGTCTAGCACT
	Human	6	52199600	52199849	2		25	(TATC)11	TTGCCTTGTTAACATGTACAGGTTTCTTCTATCTTCTGGAATTAGTTATACGATTATACAGTATCTATCTATCTATTTAT [ TATCTATCTATCTATC TATC TATCTATCTATCTATCTATCTATC________________________ ] TGTCTGTCTATCTATCATCATCTCTGTCTGTCTGTCGATCGATCGATCTATCTATCTCTATCTATCATCTATCTATCTATCATCTATCTATCATCTAACTCACATATCTTCTCCCAGTCTAGCACT
D6S1056	Chimpanzee	6	94083813	94084038	1	no	0	(TAGA)12	ACAAGAACAGCATGGGGTAATCACCTCCATGATCTAATCAACTTGCATGAGGTCCCTCCCCCAATACCAGTGGATTACAATTCAAGATGAGATTTGGTGTAGGACATAAAGCCAGACCATCT------------------------ [ TAGATAGATAGATAGATAGATAGATAGATAGATAGATAGATAGATAGA____ ] ATAGATAGATAGACACAGAGACATACACATGTACATATAGCAATTCATGATCCAGG
	Human	6	94518242	94518495	1		24	(TAGA)13	ACAAGAACAGCATGGGGTAATCACCTCCATGATCTAATCAACTTGCATGAGGTCCCTCCCCCAATACCGGTGGATTACAATTCAAGATGAGATTTGGTGTAGGACATAAAGCCAGACCATCTTAGATAGATAGACAGACAGACAGA [ TAGATAGATAGATAGATAGATAGATAGATAGATAGATAGATAGATAGATAGA ] ATAGATAGATAGACACAGAGACATACACATGTACATATAGCAATTCATGATCCAGG
D6S474	Chimpanzee	6	113678552	113678706	1	no	16	(ATAG)11	TGTACAAAAGCCTATTTAGTCAGGGTTTTCCAAGAGATAGACCAATTAGATAA [ ATAGATAGATAGATAG ATA GATAGATAGATAGATAGATAGATAG_______________ ] ACAGATAGATGAAAGATAGATATGAGTAGGGATTTATGAGAGGAATTGGCTCACATGA
	Human	6	113620381	113620534	1		0	(ATAG)4_(N)2_(GATA)10	TGTACAAAAGCCTATTTAGTCAGGGTTTTCCAAGAGATAGACCAATTAG---- [ ATAGATAGATAGATAG ] AT- [ GATAGATAGATAGATAGATAGATAGATAGATAGATAGATA ] -----------AAAGATAGATATGAGTAGGGATTTATGAGAGGAATTGGCTCACATGA
D6S1040	Chimpanzee	6	131980441	131980695	2	no	0	(TCTA)7	GAATGCAGGACTGTTTCTGGTTCACAACCATCCATGTGCTTTCCACTGTCATGCTGCATACAGGATTGAACTATTGGATGAGGCTGGTGAGACTCAAAGTATTTAAACTCCAATATGGGTAGGCTATATCTCTCTG--- [ TCTATCTATCTATCTATCTATCTATCTA________________ ] TGCGTCTATTTATCCTCTATTAGGATAAATATTTATCAATATAAACACTGATATTTATGTATTTTTCAATCTATCTTTCCCAAGAAATATA
	Human	6	131732126	131732399	2		3	(TCTA)11	GAATGCAGGACTGTTTCTGGTTCACAACCATCCATGTGCTTTCCACTGTCATGCTGCATGCAGGATTGAACTATTGGATGAGGCTGGTGAGACTCAAAGTATTTAAACTCCAGTATGGGTAGGCTATATCTGTCTGTCA [ TCTATCTATCTATCTATCTATCTATCTATCTATCTATCTATCTA ] TGCGTCTATTTATCCTCTATTAGGATAAATATTTATCAATATAAACACCGATATTTATGTATTTTTCCATCTATCTTTCCCAAGAAATATA
NA.D6S.1	Chimpanzee	6	149221960	149222113	1	no	0	(TCTA)7	ATTACCAGTGGCTTAGTATATGTCAAGTTCTGTGTCAACTGTTATCTTTGTCTCTATTTCTATATCTGTCTGTCTG-------------------- [ TCTATCTATCTATCTATCTATCTATCTA____________________ ] GTCTTATCTATTCACAATTGACCCTTGAACAATATGGGGGTTAGAGGTGC
	Human	6	148707543	148707736	1		20	(TCTA)12	ATTACCAGTGGCTTAGTATATGTCAAGTTCTGTGTCAACTGTTATCTTTGTCTCTATTTCTATATCTGTCTGTCTGTCTATGTATCTATCTATGTA [ TCTATCTATCTATCTATCTATCTATCTATCTATCTATCTATCTATCTA ] GTCTTATCTATTCACAGTTGACCCTTGAACAATATGGGGGTTAGAGGTGC
ATA6C09P_6	Chimpanzee	6	161361560	161361687	2	yes	0	(TAA)13	ACTTGAATCCAGGCATTCAGGACCAGCCTGGGCAACACAGTGAGATCCCATCTC [ TAATAATAATAATAATAATAATAATAATAATAATAATAA_________ ] AAAGTAAATAAATAGCCTTTCTGAGCTTGAGTTTT
	Human	6	160674632	160674768	2		0	(TAA)16	ACTTGAATCCAGGCATTCAGGACCAGCCTGGGCAACACAGTGAGATCCCATCTC [ TAATAATAATAATAATAATAATAATAATAATAATAATAATAATAATAA ] AAAGTAAATAAATAGCCTTTCTGAGCTTGAGTTTT
D6S1027	Chimpanzee	6	170627095	170627210	1	yes	0	(ATA)9	CGTTCTGCACATGTATCCTGGAACTTAAAGT--- [ ATAATAATAATAATAATAATAATAATA____________ ] AAGCAAGTTTATGAAGAAAGTAAAGGAATAAAAGAATGGCTACTCCATAGACAGAGCA
	Human	6	169922810	169922940	1		3	(ATA)13	CGTTCTGCACATGTATCCTGGAACTTAAAGTATT [ ATAATAATAATAATAATAATAATAATAATAATAATAATA ] AAGCAAGTTTATGAAGAAAGTAAAGGAATAAAAGAATGGCTACTCCATAGACAGAGCA
GATA61G06_7	Chimpanzee	7	4260964	4261067	2	no	0	(TAGA)12	AGTTTAACCTGGGCAACATAGCAAGATCTCATC [ TAGATAGATAGATAGATAGATAGATAGATAGATAGATAGATAGATAGA ] --------CGATAGAAAATGCCTTGGCTTGA
	Human	7	5597181	5597288	2		8	(TAGA)11	AGTTCAACCTGGGCAACATAGCAAGATCTCATC [ TAGATAGATAGATAGATAGATAGATAGATAGATAGATAGATAGA____ ] TAAATAGACGATAGAAAATGCCTTGGCTTGA
TATC010P_7	Chimpanzee	7	6304292	6304516	1	no	0	(TATC)13	CTTGAATCTCTCAGGGAGCTGTAGTTCTTCTAAAAGCAGAAGTACATTTTACTATTACTACTGAAATTGTACTGTGCTTCTTATTTCCAGTATACAATTCACCAAACATTTACTAAGTAAATATGAATAGTTACTCTTAAAATATCTT [ TATCTATCTATCTATCTATCTATCTATCTATCTATCTATCTATCTATCTATC ] TACATTATTTCGGTAGACTTAAGGC===
	Human	7	7699304	7699519	1		0	(TATC)10	CTTGAATCTCTCAGGGAGCTGTAGTTCTTCTAAAAGCAGAAGTACATTTTACTATTACTACTGAAATTGTACTGTGCTTCTTGTTTCCAGTATACAATTCACCAAACATTTACTAAGTAAATATGAATAGTTACTCTTAAAATATCTT [ TATCTATCTATCTATCTATCTATCTATCTATCTATCTATC____________ ] TACATTATTTCGGTAGACTTAAGGCCAA
D7S1802	Chimpanzee	7	19279674	19279855	1	no	4	(GATA)13_(N)1_(ATAC)8	AAGCAATGCAGTGATCCATTTATCTGGATGAGATAGAGATG---- [ GATAGATAGATAGATAGATAGATAGATAGATAGATAGATAGATAGATAGATA ] C-- [ ATACATACATACATACATACATACATACATAC________ ] ATATAGATATAGATATACAAGCTTTCAGATGAGCTTCTATTTGCTGAAAGGATTTT
	Human	7	20671829	20672008	1		6	(GATA)10_(N)3_(ATAC)10	AAGCAATGCAGTGATCCATTTATCTGGATGAGATAGAGATGGAAA [ GATAGATAGATAGATAGATAGATAGATAGATAGATAGATA____________ ] GAG [ ATACATACATACATACATACATACATACATACATACATAC ] ----AGATATAGATATACAAGCTTCCAGATGAGCTTCTATTTGTTGAAAGGATTTT
D7S1818	Chimpanzee	7	47999150	47999327	1	yes	0	(AGAT)11	CCCTAACTCCCATGTTGATGTTTTTCAAGGGTGAACTTTACATATACAAATAGAGGATCTATCTATCTTTTTATATCTATCTGTCCACCTCATATAATATACC [ AGATAGATAGATAGATAGATAGATAGATAGATAGATAGATAGAT____ ] --AATCTCTCTTTAGAGGTTAGCACAATCCTGG==
	Human	7	49359421	49359606	1		2	(AGAT)12	CCCTAACTCCCATGTTGATGTTGTTCAAGGGTGAACTTTACATATACAAATAGAGGATCTATCTATCTTTTTATATCTATCTGTCCATCTCATATAATATACC [ AGATAGATAGATAGATAGATAGATAGATAGATAGATAGATAGATAGAT ] AGAATCTCTCTTTAGAGGTTAGCACAATCCTGGGT
D7S3046	Chimpanzee	7	67622999	67623294	1	no	4	(AGAT)11_(GATA)4_(N)123_(AGAT)3_(N)3_(AGAT)10	ACATACAGATGAATGGATGGGGAGATGAT--------- [ AGATAGATAGATAGATAGATAGATAGATAGATAGATAGATAGAT ] [ GATAGATAGATAGATA ] ATAGAAAGATGATAGAGGAGACAGCCAGGGATATAGGGAGACAGAGATAATAGAGATAGATGGAGAGATAACTAGGTAGATAGAGATATAGACACATGACAGAGAGATAGATAACAGAGACAT AGATAGATAGAT>>>>>>>>>>>>>>>>>>>>>>>>>>>> GAT [ AGATAGATAGATAGATAGATAGATAGATAGATAGATAGAT____ ] GAGATAGCTAGGGAGATAGGGAGAGAGGT
	Human	7	68190258	68190590	1		37	(AGAT)11_(GATA)3_(N)123_(AGAT)10_(N)3_(AGAT)11	ACATACGGATGAATGGATGGGGAGATGATAGATAGATT [ AGATAGATAGATAGATAGATAGATAGATAGATAGATAGATAGAT ] GATAGATAGATA>>>> ATAGAAAGATGATAGAGGAGACAGCCAGGGATATAGGGAGACAGAGATAATAGAGATAGATGGAGAGATAACTAGGTAGATAGAGATATAGACACATGACAGAGAGATAGATAACAGAGACAT [ AGATAGATAGATAGATAGATAGATAGATAGATAGATAGAT ] GAT [ AGATAGATAGATAGATAGATAGATAGATAGATAGATAGATAGAT ] GAGATAGCTAGGGAGATAGGGAGAGAGGT
D7S2204	Chimpanzee	7	79002224	79002461	2	yes	0	(AGAT)4_(N)4_(AGAT)11	TCATGACAAAACAGAAAATAAGTGAAACAAAGGAGAATGATTCTTTGGTTCTGTGTATA-------- [ AGATAGATAGATAGAT ] AGAC [ AGATAGATAGATAGATAGATAGATAGATAGATAGATAGATAGAT ] AGAATAGTTATTTCTAAATAGCATAAAGGAACTCTACAGTGAAACATTAGATATGTAGTTTTAAAAGACGTATTAAACAGTATAGGTTTTGAATTAAGGTAACAAGCAATTCCAT=====
	Human	7	77964859	77965085	2		8	(AGAT)10	TCATGACAAAACAGAAAATAAGTGAAACAAAGGAGAATGATTCTTTGGTTCTGTGTATAAGATAGAA [ AGATAGATAGATAGAT AGAT AGATAGATAGATAGATAGAT________________________ ] AGAATAGTTATTTCTGAATAGCATAAAGGAACTCTACAGTGAAACATTAGATATGTAGTTTTAAAAGACGTATTAAACAGTATAGGTTTTGAGTTAAGGTAACAAGCAATTCCATTTACT
D7S1799	Chimpanzee	7	106050171	106050352	1	no	4	(AGAT)11	ATGGTATTAGGAGATGGGGCCTTGGAAAGTATATTAGTCAGAATTCCCCACAGAGGCAGAACTAATAGGATAGATTAGATAGAC [ AGATAGATAGATAGATAGATAGATAGATAGATAGATAGATAGAT____ ] AGACAGACAGACAGATGATGAGAGGGGATTTATTATGGAAATTGGCTTATGCAA
	Human	7	103982240	103982421	1		0	(AGAT)12	ATGGTATTAGGAGATGGGGCCTTGGAAAGTATATTAGTCAGAATTCCCCACAGAGGCAGAACTAATAGGATAGATTAGATAGAC [ AGATAGATAGATAGATAGATAGATAGATAGATAGATAGATAGATAGAT ] AGACAGACAGA----TGATGAGAGGGGATTTATTATGGAAATTGGCTTATGCAA
GATA63F08P_7	Chimpanzee	7	141556494	141556632	2	yes	0	(TAGA)6	TCTCTTACCCTTTGGGACCTGTATTAGGGTTCTCTAGAGGGACAGAACTAATAGGAGATAGAT [ TAGATAGATAGATAGATAGATAGA____________________ ] TAGGAATTTATTAACTCAGTATCACAAGGTCCCACGATAGGCCATCTGCAAG
	Human	7	139427871	139428029	2		0	(TAGA)11	TCTCTTACCCTTTGGGACCTGTATTAGGGTTCTCTAGAGGGACAGAACTAATAGGAGATAGAT [ TAGATAGATAGATAGATAGATAGATAGATAGATAGATAGATAGA ] TAGGAATTTATTAACTCAGTATCACAAGGTCCCACAATAGGCCATCTGCAAG
NA.D7S.1	Chimpanzee	7	145438540	145438723	1	no	3	(TATC)5_(N)3_(TATC)6	CCTCCATAATTGTGTGAGCCAATTCTCCTAACAAATTCCCTCTCAAAT [ TATCTATCTATCTATCTATC ] ATC [ TATCTATCTATCTATCTATCTATC________________________ ] ATCATCTATCTATCTATCCTCACACATATCCTATTGGTTCTGTCTCTTTGGAGAACCCTAACACATGGGCATAAAGTTTCAGTTATGCA
	Human	7	143354599	143354803	1		0	(TATC)5_(N)3_(TATC)12	CCTCCATAATTGTGTGAGCCAATTCTCCTAACAAATCCCCTCTCAAAT [ TATCTATCTATCTATCTATC ] ATC [ TATCTATCTATCTATCTATCTATCTATCTATCTATCTATCTATCTATC ] ---ATCTATCTATCTATCCTCACACATATCCTATTGGTTCTGTCTCTTTGGAGAACCCTAACACATGGGCATAAAGTTTCACTTATGCA
ATAA018P_8	Chimpanzee	8	17550192	17550304	1	yes	0	(ATAA)10	CTGGGTGACAGAGCAAGACCCAGTTTCAAT [ ATAAATAAATAAATAAATAAATAAATAAATAAATAAATAA ] AGAGAAAACAAGATTTAAGACCTTGTCAGGTTAGAATAATGGG
	Human	8	21291798	21291910	1		0	(ATAA)10	CTGGGTGACAGAGCAAGACCCAGTTTCAAT [ ATAAATAAATAAATAAATAAATAAATAAATAAATAAATAA ] AGAGAAAACAAGATTCAAGACCTTGTCAGGTTAGAATAATGGG
D8S1110	Chimpanzee	8	49965306	49965574	1	no	20	(TCTA)4_(N)3_(ATCT)8_(N)11_(ATCT)10	GGGACAGAGAAGCAGAGAAGAGCTTCTGTCTATCTATCTATCATC [ TCTATCTATCTATCTA ] CCT [ ATCTATCTATCTATCTATCTATCTATCTATCT________ ] ----------------TACTATCTATC [ ATCTATCTATCTATCTATCTATCTATCTATCTATCTATCT ] ATC-ATCTATCTCTATCTACCAATATATTGTTTGCTTAGAAAGAACTTACAGCAGCTTATAGGAATTCTTGAAATGCACATATGTGTAATAAATCTAGATGAGGGGTAAAGGAAGAAAAAGCC
	Human	8	53343525	53343798	1		17	(TCTA)3_(N)2_(ATCT)10_(N)27_(ATCT)3	GGGACAGAGAAGCAGAGAAGAGCTTCTGTCTATCTATCTATCG-- TCTATCTATCTATC-- --- [ ATCTATCTATCTATCTATCTATCTATCTATCTATCTATCT ] ATTTATCTATCTATCTTACTATCTATC ATCTATCTATCTATTTATCTATCTATC>>>>>>>>>>>>> ATCTATCTATCTCTATCTACCAATATATTGTTTGCTTAGAAAGAACTTACAGCAGCTTATAGGAACTCTTGAAATGCACAGATGTGTAATAAATCTAGAGGAGCGGTAAAGGAAGAAAAAGCC
D8S2324	Chimpanzee	8	71301303	71301485	1	no	0	(TCTA)7	TGAAAACATAGTACAATGAACATCCATTTATCCGCCACCCAGATTCAACAGTGGCAAACTTTTTGTCACAGTGGTTTATTTACTTCTAACTAGATCTATCGG---- [ TCTATCTATCTATCTATCTATCTATCTA____________________ ] TCATCTATCTATCTACATATAGAACTATTTCAATCATTGGCAGATATTATGAC
	Human	8	74416883	74417089	1		4	(TCTA)12	TGAAAACATAGTACAATGAACATCCATTTATCCACCACCCAGATTCAACAGTGGCAAACTTTTTGTCACAGTGGTTTATTTACTTCTAACTAGATCTATCGGTCTG [ TCTATCTATCTATCTATCTATCTATCTATCTATCTATCTATCTATCTA ] TCATCTATCTATCTACATATAGAACTATTTCAATCATTGGCAGATATTATGAC
D8S1132	Chimpanzee	8	104697226	104697340	1	no	1	(TCTA)12_(N)9_(AG)4	GGCTAGGAAAGGTTAGTGGCTTAATGTATTTGTTTTTCTCTCTTTTTT [ TCTATCTATCTATCTATCTATCTA TCTA TCTATCTATCTATCTATCTA____________________________________ ] TTGCTCGAA [ AGAGAGAG ] GG
	Human	8	107398048	107398197	1		0	(TCTA)6_(N)3_(TCTA)14_(N)9_(AG)4	GGCTAGGAAAGGTTAGTGGCTTAATGTATTTGTTTTTCTCTCTTTTTT [ TCTATCTATCTATCTATCTATCTA ] TC-A [ TCTATCTATCTATCTATCTATCTATCTATCTATCTATCTATCTATCTATCTATCTA ] TTGCTCGAA [ AGAGAGAG ] GG
D8S592	Chimpanzee	8	116019513	116019653	1	yes	0	(TAGA)9	TAGATAGATGATGTTGTTGTTGATGAAGATAGAT [ TAGATAGATAGATAGA TAGA TAGATAGATAGATAGA____________ ] ATAAGAACTGAGTTCTAGAAGAAAGTCTAGAAGAAGACAGGAACATTAGCCAACAGGACATATATTCAGTC
	Human	8	118525332	118525484	1		0	(TAGA)4_(N)4_(TAGA)7	TAGATAGATGATGTTGTTGTTGATGAAGATAGAT [ TAGATAGATAGATAGA ] CAGA [ TAGATAGATAGATAGATAGATAGATAGA ] ATAAGAACTGAGTTCTAGAAGAAACTCTAGAAGAAGACAGGAACATTAGCCAACAGGACATATATTCAGTC
D8S1108	Chimpanzee	8	133990127	133990396	1	no	10	(TATC)12	ATGCCTACAAAAACCAGTGCTACAAATGCTTCAAATAAGAGTAATGAAGGAGAGAATGACTGGGGATACTTTACTCCATGAAGTTTATAGCTTCAATGCTCTGTATAGAGCTACACCTCTACAAACTCTTCTCTCTTTCTCTATCTATT [ TATCTATCTATCTATCTATCTATCTATCTATCTATCTATCTATCTATC ] --TCTAATGTGTGCATTAGAACTGAAAAACATTATGTTGCAAGAGTTTAAATAAGTGTAAGAGACCAGGCAAGCT
	Human	8	136360837	136361094	1		2	(TCTA)11	ATGCCTACAAAAACCAGTGCTACAAATGCTTCAAATAAGAGTAATGAAGGAGAGAATGACTGGGGATACTTTACTCCATGAAGTTTATAACTTCAATGCTCTGTATAGAGCTACACCTCTACAAACTCTTCTCTCTTTC---------- [ TCTATCTATCTATCTATCTATCTATCTATCTATCTATCTATCTA____ ] TCTCTAATGTGTGCATTAGAACTGAAAAACATTATGTTGCAAGAGTTTAAATAAGTGTAAGAGACCAGGCAAGCT
D8S373	Chimpanzee	8_AACZ03163423_random	539	736	2	no	4	(TAGG)4_(N)26_(GATG)3_(N)2_(TAGA)13	TTGGTCTCCTCTGA---- [ TAGGTAGGTAGGTAGG ] CAGGTGGGTGGGCGGGCAGGCGGGCA GATGGATGGATG>>>>>>>>>>>>>>>> GG [ TAGATAGATAGATAGATAGATAGATAGATAGATAGATAGATAGATAGATAGA ] GCTGGATAGAGATTGAAGGAAATAATGCAAACAGTGGTCCATTTCCAAGACAATGTGCCTTAAATCGCCTTAGGCC
	Human	8	144296507	144296716	1		20	(TAGG)3_(N)26_(GATG)7_(N)2_(TAGA)12	TTGGTCTCCTCTGATGGG TAGGTAGGTAGG>>>> CAGGTGGGTGGGCGGGCAGGCGGGCA [ GATGGATGGATGGATGGATGGATGGATG ] GA [ TAGATAGATAGATAGATAGATAGATAGATAGATAGATAGATAGATAGA____ ] GCTGGATAGAGATTGAAGGAAATAATGCATACAGTGGTCCATTTCCAAGACAATGTGCCTTAAATCGCCTTAGGCC
TAA005_9	Chimpanzee	9	1657232	1657368	1	no	0	(TAG)4_(TAA)10	TTCTTAACCCCCATTTTGAGATAA [ TAGTAGTAGTAG___ ] [ TAATAATAATAATAATAATAATAATAATAA_________ ] ATGTACTTACAGCCCTATGTTTGTTTTAACTGGCACCCAAAGGGAGGGATCAGTCCATTGTCAGGGCAACT
	Human	9	1641037	1641185	1		0	(TAG)5_(TAA)13	TTCTTAACCCCCATTTTGAGATAA [ TAGTAGTAGTAGTAG ] [ TAATAATAATAATAATAATAATAATAATAATAATAATAA ] ATGTACTTATAGCCCTATGTTTGTTTTAACTGGCACCCAAAGGGAGGGATCAGTCCATTGTCAGGGCAACT
GATA175H06M_9	Chimpanzee	9	7993495	7993650	2	no	4	(GATA)12	GGTGTCAAGCTTTGAGCCTAACTTACCATACAGCTATGGATG [ GATAGATAGATAGATAGATAGATAGATAGATAGATAGATAGATAGATA____ ] GACAGAGGCATACATACATACATGTGTGCATATAATGACACATATATACATAAAGGCCCAGATGCA
	Human	9	7919015	7919170	2		0	(GATA)13	GGTGTCAAGCTTTGAGCCTAACTTACCATACAGCTATG---- [ GATAGATAGATAGATAGATAGATAGATAGATAGATAGATAGATAGATAGATA ] GACAGAGGCATACATACATACATGTGTGCATATAATGACACATATATACATAAAGGCCCAGATGCA
NA.D9S.1	Chimpanzee	9	10367243	10367437	1	no	8	(TATC)11	CTTAGTCTTTTCTTACCAAAACAGCTATCTATCTCTCTATGTATCTATCTATGTATCTATGTATCTATCTATG [ TATCTATCTATCTATCTATCTATCTATCTATCTATCTATCTATC ] TATGTGTCTATCTACCTATCCATCTATTATCTATGTATCTATCTATCAAGCACTGAGATCAGGGAAATGTATTTGTGG
	Human	9	10220368	10220550	1		0	(TATC)10	CTTAGTCTTTTCTTACCAAAACAGCTATCTATCTCTCTATGTATCTATCTATGTATCTATGTATCTA----TG [ TATCTATCTATCTATCTATCTATCTATCTATCTATCTATC____ ] ----TGTCTATCTACCTATCCATCTATTATCTATGTATCTATCTATCAAGCACTGAGATCAGGGAAATGTATTTGTGG
GATA5E06P_9	Chimpanzee	9	32704241	32704405	1	yes	11	(GATA)13_(N)7_(TG)4	GTGCACCTCTACACCCAGACTCCAGTCTTTTTAATAATGAATTAGATAGATAGATGACAGATGATAGATGATTGATAGATAGATTGATAGAT [ GATAGATAGATAGATAGATAGATAGATAGATAGATAGATAGATAGATAGATA ] ------------AGATAGA [ TGTGTGTG ] GGCACA
	Human	9	32314016	32314149	1		12	(GATA)5_(N)19_(TG)4	GTGCACCTCTACACCCGGACTCCAGTCTTTTTAATAATGAATTAGATAGATAGATGACAGATGATAGATGATTGATA----GATT------- [ GATAGATAGATAGATAGATA________________________________ ] GATGGATGGATAAGATAGA [ TGTGTGTG ] GGCACA
D9S922	Chimpanzee	9	79026067	79026370	1	no	14	(TCTA)9_(N)1_(TATC)10	TCAGAGGACCACTGCCTAAGGAATTCACTCACGGAGCATACATATATAAGTATATGCTCTATCTCTATCTATCATTATCTATCTACCTGCCTACCTATCTATTGATTATCTATATCTATCTG [ TCTATCTATCTATCTATCTATCTATCTATCTATCTA ] T- [ TATCTATCTATCTATCTATCTATCTATCTATCTATCTA TC ] --------TTTAAGATGGCTTAAGGATGGCCACCTTCTTGCTATGTCCTTGTGTGGCTGTGAAAAGAAGCTCTGGTGTTTCTTGCTCTTCTTATATAGGCACAAATCCCATCA
	Human	9	82158167	82158417	1		9	(TCTA)7	TCAGAGGACCACTGCCTAAGGAATTCACTCACGGAGCATACATATATAAGTATATGCTCTATCTCTATCTATCATTATCTATCTACCTGCCTACCTATCTATTGATTA-------------- [ TCTATCTA____________________________ TC TATCTATCTATCTATCTA____________________ ] CC TATCTATCTTTAAGATGGCTTAAGGATGGCCACCTTCTTGGTATGTCCTTGTGTGGCTGTGAGAAGCAGCTCTGGTGTTTCTTGCTCTTCTTATATAGGCACAAATCCCATCA
GATA22H04M_9	Chimpanzee	9	82003734	82003942	1	no	0	(GATA)13	CCAGCTTTCTTTTAAGTTTGTTTAAAGTACCATCTTTAATAGAGATAGATAGAGATAGGTAGATAGATGATTGATAGATACAT [ GATAGATAGATAGATAGATAGATAGATAGATAGATAGATAGATAGATAGATA ] GACATGCCATCCTGCTTCATTATTCACTTTGTCTCTAATCCTGCCCTATCTGTCTCTGGTTCGTTCCTATCCAA
	Human	9	85156340	85156540	1		0	(GATA)11	CCAGCTTTCTTTTAAGTTTGTTTAAAGTACCATCTTTAATAGAGATAGATAGAGATAGGTAGATAGATGATTGATAGTTACAT [ GATAGATAGATAGATAGATAGATAGATAGATAGATAGATAGATA________ ] GACATGCCATCCTGCTTCATTATTCACTTTGTCTCTAATCCTGCCCCATCTGTCTCAGGTTCGTTCCTATCCAA
AAT261_9	Chimpanzee	9	91167423	91167550	1	no	0	(ATT)13	TCTTTTCTCCAGCCACATCCCTTTGATCATCTCCCTC [ ATTATTATTATTATTATTATTATTATTATTATTATTATT_________ ] TTGAGATGGAATTTCACTCTTGTTGCCCAGGCTGGAGTTCAATGGCGTGATC
	Human	9	94159528	94159664	1		0	(ATT)16	TCTTTTCTCCAGCCACATCCCTTTGATCATCTCCCTC [ ATTATTATTATTATTATTATTATTATTATTATTATTATTATTATTATT ] TTGAGATGGAATTTCACTCTTGTTGCCCAGGCTGGAGTTCAATGGCGCGATC
D9S910	Chimpanzee	9	97660403	97660517	1	no	0	(ATA)10	AAGTCAGTTAGCTGAAGGTTGCTACCTTCTGTTTGCAGCTGCTG [ ATAATAATAATAATAATAATAATAATAATA____________ ] ATGATACTATGTGTTCAGCACTTTTCTAAGCACTTCATATA
	Human	9	100663709	100663835	1		0	(ATA)14	AAGTCAGTTAGCTGAAGGTTGCTACCTTCTGTTTGCAGCTGCTG [ ATAATAATAATAATAATAATAATAATAATAATAATAATAATA ] ATGATACTATGTGTTCAGCACTTTTCTAAGCACTTCATATA
D9S930	Chimpanzee	9	111421637	111421912	1	no	6	(TATC)5_(N)30_(TATC)4_(N)4_(TATC)5	TGGACAACAGAGTGAGATGCTGTCTTAAAAATAAAAAAAAAGAATTAAGGATGCCATTTTTAAGTTGAATCTTGAGTCTCTCAGAGTCAAGATAAAAGTCTGAGTGAAACGCCATGAGGTTGGGTCACTGTGTTTGC------------ [ TATCTATCTATCTATCTATC____ ] ATCATCTATCTTATCTATCATCATCTATCT- [ TATCTATCTATCTATC ] TATG [ TATCTATCTATCTATCTATC ] TATTTTTGTCCAGGTTTCCTGGCTTGTAATTCCCATAGCCCTTGTTACA
	Human	9	114276033	114276321	1		13	(TATC)6_(N)27_(TATC)10	TGGACAACAGAGTGAGATGCTGTCTTAAAAATAAAAAAAAAGAATTAAGGATGCCATTTTTAAGTTGAATCTTGAGTCTCTCAGAGTCAAGATAAAAGTCTGAGTGAAACGCCATGAGGTTGGGTCACTGTGTTTGCTATCTATCTACC [ TATCTATCTATCTATCTATCTATC ] ATCATCTATCTTATC------CATCTATCTT [ TATCTATCTATCTATC TATC TATCTATCTATCTATCTATC ] TATTTTTGTCCAGGTTTCCTGGCTTGTAATTCCCATAGCCCTTGTTACA
D9S934	Chimpanzee	9	117326051	117326254	1	no	0	(AGAT)10	TTTCCTAGTAGCTCAAGTAAAGAGGGAACTAGAAGAGTGTATTAGTGAAGGTTCTCCAGAGAAACAGAACCAATAAGAGATGATAGATAGATAGATGAC [ AGATAGATAGATAGATAGATAGATAGATAGATAGATAGAT____________ ] AGAGA--------TAAATGATAGAGAGACAGATAGATAGTAAGAAAGCTAGCAGTGTAATTCAGTCCAAGTCT
	Human	9	120135575	120135798	1		8	(AGAT)13	TTTCCTAGTAGCTCAAGTAAAGAGGGAACTAGAAGAGTGTATTAGTGAAGGTTCTCCAGAGAAACAGAACCAATAGGAGATGATAGATAGATAGATGAC [ AGATAGATAGATAGATAGATAGATAGATAGATAGATAGATAGATAGATAGAT ] AGAGATAGATAGATAAATGATAGAGAGACAGATAGATAGTAAGAAAGCTAGCAGTGTAATTCAGTCCAAGTCT
D10S1435	Chimpanzee	10	2276157	2276448	2	no	4	(AGAT)10_(N)3_(GATA)10	TACTTGGGATGCTAAGGTGGGAGAATGACTTGAGCCTGGGAGGTCCCGAGCCTGGGGAGGTCGAGGCTGCAGTGAGCCAAGATTGCACCACTGCACTCCACCTTGGGTCATAGCCAGACCCTGTCTCAAAAATAAAGAGATAGAC-------- [ AGATAGATAGATAGATAGATAGATAGATAGATAGATAGAT ] -GAT- [ GATAGATAGATAGATAGATAGATAGATAGATAGATAGAT A ] AACAGAATAAAACTCAATGCATTATAACAAATAAACACAGCACCACACAAGTCAGGAAACCCAA
	Human	10	2233272	2233529	2		10	(AGAT)11	TACTTGGGATGCTAAGGTGGGAGAATGACCTGAGCCTGGGAGGTCCCGAGCCTGGGGAGGTCGAGGCTGCAGTGAGCCAAGATTGCACCACTGCACTCCACCTTGGGTCATAGCCAGACCCTGTCTCAAAAATAAAGAGATAGACAGATAGCC [ AGATAGATAGATAGAT________________________ AGATA GATAGATAGATAGATAGATAGAT________________ ] A AACAGAATAAAACTCAATGCATTATAACAAA----CACAGCACCACACAAGTCAGGAAACCCAA
ATCC001_10	Chimpanzee	10	6439928	6440235	1	no	0	(TCCA)10	TGCCCTGTATTCTGTGTAGCAAGCATAACTAGAAAATCAATGTTAGTGCTCAAACTAAGAAGACTTTTGAGAAATTATCAGAGGTAAATACAAATATACATT [ TCCATCCATCCATCCATCCATCCATCCATCCATCCATCCA____________ ] TCCCTGCTGAGCTCCAACTATGTGTCAGACACTTCTAGGGGGTTGAGGGTATTGTGATCAGTAAGACAAACTCTCTGCCTTTATAGTGTTTACATTCTAGGAGAAAAATATTCATCTTAGAGAGATTATAAAAAACAAATCTTCTGAAATATTATCTGTTACGTCC
	Human	10	6434267	6434586	1		0	(TCCA)13	TGCCCTGTATTCTGTGTAGCAAGCATAACTAGAGAATCAATGTTAGTGCTCAAACTAAGAAGACTTTTGAGAAATTATCAGAGGTAAATACAAATATACATT [ TCCATCCATCCATCCATCCATCCATCCATCCATCCATCCATCCATCCATCCA ] TCCCTGTTGAGCTCCAACTATGTGTCAGGCACTTCTGGGGGGTTGAGGGTATTGTGATCAGTAAGACAAACTCTCTGCCTTTATAGTGTTTACATTCTAGGAGAAAAATATTCATCTTAGAGAGATTATAAAAAACAAATCTTCCGAAATAGTATCTGTTACGTCC
D10S1412	Chimpanzee	10	9339929	9340097	1	yes	0	(ATA)14	GCTCCTGCGTACTGAGATACTCAAATTTCCTTGGGTCTCTTATTCCCGATTTGTACGTTAAACAC [ ATAATAATAATAATAATAATAATAATAATAATAATAATAATA ] TGTTGGGAACAAATATTTTGTTTCTTTAGTATCATAGGACCATGGAGGGAGAAGAACTGTGC
	Human	10	9303831	9303984	1		0	(ATA)9	GCTCCTGCGTACTGAGATACTCAAATTTCCTTGGGTCTCTTATTCCTGATTTGTACGTTAAACAC [ ATAATAATAATAATAATAATAATAATA_______________ ] TGTTGGGAACAAATATTTTGTTTCTTTAGTATCATAGGACCATGGAGGGAGAAGAACTGTGC
D10S1221	Chimpanzee	10	54150543	54150736	2	no	9	(AAT)6	TGCTTACCGTAATCAACATTGATATACATTGTCTTAAAAATACTTAATAGTGTTCTTTGTTCAACCAAATAATAGAGGCATTAACTAGTTTCCTAGTGCTGCCAAAAGAAATTGCTACAAAATTTGTGACTTAA [ AATAATAATAATAATAAT_____________________ ] AACAATAATACAAATCTCTCAATTATAGCAAAGGTGGATGCA
	Human	10	57199897	57200102	2		0	(AAT)13	TGCTTACCATAATCAACATTGATATACATTGTCTTAAAAATACTTAATAGTGTTCTTTGTTCAACTAAATAATAGAGGCATTAACTAGTTTCCTAGTGCTGCCAAAAGAAATTGCTACAAAATTTGTGGCTTAA [ AATAATAATAATAATAATAATAATAATAATAATAATAAT ] ---------ACAAATCTCTCAATTATAGCAAAGGTGGATGCA
D10S1432	Chimpanzee	10	71473684	71473853	2	no	4	(TATC)4_(N)3_(TATC)11	CAGTGGACACTAAACACAATCCAATCACATGGATGTCTGAT [ TATCTATCTATCTATC ] ATC [ TATCTATCTATCTATCTATCTATCTATCTATCTATCTATCTATC________ ] ATCTATCTATCTTAAAAAGGGGTTCTCCATACTCAAAAGTTGGAAATCCACCATTTAGATAATCTA
	Human	10	74329402	74329575	2		0	(TATC)3_(N)3_(TATC)13	CAGTGGACACTAAACACAATCCAATCACATGGATGTCTGAT TATCTATCTATC>>>> ATC [ TATCTATCTATCTATCTATCTATCTATCTATCTATCTATCTATCTATCTATC ] ATCTATCTATCTTAAAAAGGGGTTCTCCATACTCAAAAGTTGGAAATCCACCATTTAGATAATCTA
D10S2327	Chimpanzee	10	77575155	77575362	1	no	0	(GGAT)13	CCCAGAGCAAGTACTCACCTAGATGATCATGG [ GGATGGATGGATGGATGGATGGATGGATGGATGGATGGATGGATGGATGGAT ] --------GGACGGACGGACGGATAGATGGCTTGATTGGAGGATAGATAAATTAATAGAGGGATGGATGAGCTTGGAAGGATGGAAGAAGGAGGAATGGATGAATTATTCATGTCAATAAGCACAAAACTAT
	Human	10	80382055	80382254	1		8	(GGAT)9	CCCAGAGCAAGTACTCACCTAGATGATCATGG [ GGATGGATGGATGGATGGATGGATGGATGGATGGAT________________ ] GGACGGATGGACGGACGGATGGATAGATGGCTTGATTGGAGGATAGATAAATTAATAGAGGGATGGATGAGGTTGGAAGGATGGAAGAAGAAGGAATGGATGAATTATTCATGTCAATAAGCACAAAACTAT
D10S2470	Chimpanzee	10	90127680	90127929	2	no	3	(TCTA)11	CCTCCTATCTCCTCAAGCTTGCAGACAGCCTATTTTGGGACCCTGTGATCATGTATGTTAATACTTAATAAACTCC [ TCTATCTATCTATCTATCTATCTATCTATCTATCTATCTATCTA____________ ] TCTCCTATTAGTTCTGTCTCTCCAGAGAACCCTGACTAATACAGTAGGCTTGATGGTTAAAACATGTTACTTAGCCTTGTTCCTCTGATTAAAAATAGGTATTCCATTGTTGACCACAGGAATCTGTCTG
	Human	10	92354594	92354852	2		0	(TCTA)14	CCTCCTAGCTCCTCAAGCTTGCAGACAGCCTATTTTGGGACCCCATGATCATGTATGTTAATACTTAATAAAC--- [ TCTATCTATCTATCTATCTATCTATCTATCTATCTATCTATCTATCTATCTATCTA ] TCTCCTATTAGTTCTGTCTCTCTAGAGAGCCCTAACTAATACAGTATGCTTGATGGTTAAAACATGTTACTTAGCCTTGTGCCTCTGATTAAAAATAGGTATTCCATTGTTGACCACAGGAATCTGTCTG
D10S677	Chimpanzee	10	93760987	93761182	1	no	0	(AGGA)3_(N)15_(AGGA)11	AAGATACACAGGAAGAAAGAAAGGAAGGAAGGAAAGA AGGAAGGAAGGA>>>> AAGAAGAAGGGAGGG [ AGGAAGGAAGGAAGGAAGGAAGGAAGGAAGGAAGGAAGGAAGGA________ ] ----AAATAATGTGTGCTGTAGAAAATGATGGTGTCTTCAAGAGCAGTTTTGAGGGCAGAAACATTGGCAAAAGCAATCTCCTTTTGACCAT
	Human	10	95954428	95954639	1		8	(AGGA)4_(N)15_(AGGA)13	AAGATACACAGGAAGAAAGAAAGGAAGGAAGAAAAGA [ AGGAAGGAAGGAAGGA ] AAGAAGAAGGGAGGG [ AGGAAGGAAGGAAGGAAGGAAGGAAGGAAGGAAGGAAGGAAGGAAGGAAGGA ] AGCAAAATAATGTGTGCTGTAGAAAATGATGGTGTCTTCAAGAGCAGTTTTGAGGGCAGAAACATTGGCAAAAGCAATCTCCTTTTGACCAT
D10S1230	Chimpanzee	10	120453461	120453573	1	no	0	(TAT)7	GACTCTGCTAAGCACATTTCCTACATAATTTCACCTGACTTTCCTAATAATCCTATGAGTAAA [ TATTATTATTATTATTATTAT____________ ] TGAAACTAGCATACTTCCTGTTTCTGTGC
	Human	10	122732682	122732806	1		0	(TAT)11	GACTCTGCTAAGCACATTTCCTACATAATTTCACCTGACTTTCCTAATAATCCTATGAGTAAA [ TATTATTATTATTATTATTATTATTATTATTAT ] TGAAACTAGCATACTTCCTGTTTCTGTGC
D10S1222	Chimpanzee	10	127135986	127136206	2	no	9	(TTA)6	CCACCTTCCAACTGTCCATTTCTTT [ TTATTATTATTATTATTA____________ ] GTATTATTATACTTTAAGTTTTAGGGTACATGTGCACATTGTGCAGGTTAGTTACATATGTATACATGTGCCATGATGGTGTGCTGCACCCATTAACTCGTCATTTAGCATTAGGTATATCTCCTAATGCTATCCCTCCCCGCTCCCACCACCCCACAACAGTCCCCGGTGTGTGATG
	Human	10	129150739	129150962	2		0	(TTA)10	CCACCTTTCAACTGTCCATTTCTTT [ TTATTATTATTATTATTATTATTATTATTA ] ---------TACTTTAAGTTTTAGGGTACATGTGCACAACGTGCAGGTTTGTTACATATGTATACATGTGCCATGATGGTGTGCTGCACCCATTAACTCATCATTTAGCATTAGGTATATCTCCTAATGCTATCCCTCCCCGCTCCCGCCACCCCACAACAGTCCCCGGTGTGTGATG
D10S1248	Chimpanzee	10	128985342	128985592	2	no	0	(TTCC)15	GGAATAAGTGCAGTGCTTGGCACAGAGCAGATGCTGAAACCTCTGTATCCCACCCCTGGATATTATAATTAACATTTATTCTGACAGTTCTCTTTTTCCCTTGTCTTGTTATTAAAAGCACAACTCTGGTTGTATTGTCTTCAT [ TTCCTTCCTTCCTTCCTTCCTTCCTTCCTTCCTTCCTTCCTTCCTTCCTTCCTTCCTTCC ] ACTCACTCATTTGTTCGATTCATTAATATGTTTGTGACCAGATTGGT
	Human	10	130982451	130982693	2		0	(TTCC)13	GGAATAAGTGCAGTGCTTGGCAAAGAGCAGATGCTAAAACCTCTGTATCCCACCCCTGGATATTATAATTAACACTTATTCTGACAGTTCTCTTTTTCCCTTGTCTTGTTATTAAAGGAACAACTCTGGTTGTATTGTCTTCAT [ TTCCTTCCTTCCTTCCTTCCTTCCTTCCTTCCTTCCTTCCTTCCTTCCTTCC________ ] ACTCACTCATTTGTTCAATTCATTAATATGTTTGTGACCAGATTGGT
D11S1981	Chimpanzee	11	16852736	16852890	2	no	7	(TAGG)4_(N)1_(AGAT)14	ATTCCTTTACTCCAGAAAGGGAAGAAGAAGAGATAGATACG [ TAGGTAGGTAGGTAGG________________ ] C [ AGATAGATAGATAGATAGATAGATAGATAGATAGATAGATAGATAGATAGATAGAT ] GATAGAGATTCCTGAGCTCTGTCTGGGAAAGCAGAAATCTG
	Human	11	17042780	17042927	2		0	(TAGG)8_(N)1_(AGAT)9	ATTCCTTTACTCCAGAAAGGGAAGAAGAAGAGATGGATACA [ TAGGTAGGTAGGTAGGTAGGTAGGTAGGTAGG ] T [ AGATAGATAGATAGATAGATAGATAGATAGATAGAT____________________ ] ---AGAGATTCCTGAGCTCTGTCTGGGAAAGCAGAAATCTG
D11S1993	Chimpanzee	11	43683838	43684043	2	no	0	(ATA)9	GGACAGATGCTTCCAGAAAAGATTATCTTTTATCTGTCACTCTAGGAATAGCTCTGGTCCTATAGCTGCTTATGCTATGATTTAAGCCTTGTATGACATTGCTATGTGTGTCAGACAGGAAAGAGAACACA [ ATAATAATAATA_______________ -ATA ATAATAATAATA ] GCTAACATTTTTTGAACACTGACTAGGCTCTTTACACATGCATAATCT
	Human	11	43566673	43566894	2		1	(ATA)9_(N)4_(ATA)4	GGACAGATGCTTCCAGAAAAGATTATCTTTTATCTGTCACTCTAGGAATAGCTCTGGTCCTATAGCTGCTTATGCTATGATTTAAGCCTTGTATGACATTGCTATGTGTGTCAGACAGGAAAGAGAACACT [ ATAATAATAATAATAATAATAATAATA ] GCTA [ ATAATAATAATA ] GCTAACATTTTTTGAACACTGACTAGGCTCTTTACACATGCATAATCT
D11S2371	Chimpanzee	11	71546911	71547089	1	no	12	(TATC)4	CTGAGGTGGGAGGATCAGTTGAGCCCGGGAGGCCAAGGCTGCAGCGAGCTCTGTGATCACCCCACAGCACTCCAGCCTGGGTAACAGAGTGAGACCCTG [ TATCTATCTATCTATC____________________________ ] AATCTATCTATCTAAACTATCTGTCTCTGAATAAATAAATAAAATTAAATAAATCAGGGCCGGG
	Human	11	73182779	73182973	1		0	(TATC)11	CTGAGGTGGGAGGATCAGTTGAGCCCGGGAGGCCAAGGCTGCAGCGAGCTCTGTGATCACCCTACAGCACTCCAGCCTGGGTAACAGAGTGAGACCCTG [ TATCTATCTATCTATCTATCTATCTATCTATCTATCTATCTATC ] ------------TAAACTATCTGTCTCTGAATAAATAAATAAAATTAAATAAATCAAGGCCGGG
D11S2002	Chimpanzee	11	78083477	78083719	2	no	5	(ATAG)11	CATGGCCCTTCTTTTCATAGATAGATTGATAGATAA [ ATAGATAGATAGATAGATAGATAGATAGATAGATAGATAGATAG ] CTTTTAAATAAAATACTACATGTATTAATAACACTTAAAAATAATAACTGGCTGGTGTGGTGGCTCACACCTGTAATATCAGCATTAGGGGGAGGCTAAGGTGGGAGGATTGCTTGAGCCCAGGAGTTCGAGACCAGCCTGGGCAACAAAGTGAGACCTCATT
	Human	11	79643051	79643288	2		0	(AGAT)11	CATGGCCCTTCTTTTCATAGATAGATAGAT-G---- [ ATAGATAGATAGATAGATAGATAGATAGATAGATAGATAGATAG ] CTTTTAAATAAAATAATACATGTATTAATAACACTTAAAAATAATAACTGGCTGGTGTGGTGGCTCACACCTGTAATATCAGCATTAGGGGGAGGCTAAGGGGGGAGGATTGCTTGAGCCCAGGAGTTCGAGACCAGCCTGGGCAACAAAGTAAGACCTCATT
D11S2000	Chimpanzee	11	103503274	103503478	1	no	0	(TC)5_(N)50_(CTAT)10	AGTAGAGAACAAAACACTGTGGCTATATGAAGAAACTAGGTAGTCCTCCTAGGTTTACATCTATCTCAAATAT [ TCTCTCTCTC ] TGTCTCATATCTGTATCTATATCTATATCTATATCTATATATCTATGTCT---------- [ CTATCTATCTATCTATCTATCTATCTATCTATCTATCTAT ] --------ATGCTAACTGGCACATTTCACAGATCTTCAAA
	Human	11	105063951	105064165	1		18	(TC)5_(N)60_(CTAT)8	AGTAGAGAACAAAACACTGTGGCTATATGAAGAAACTAGGTAGTCCTCCTAGGTTTACATCTATCTCAAATAT [ TCTCTCTCTC ] TGTCTCATATCTATATCTATATCTATATCTATATCTATATCTATATCTATATCTATATCT [ CTATCTATCTATCTATCTATCTATCTATCTAT________ ] TTATCTATATGCTAACTGGCACATTTCACAGATCTTCAAA
D11S1998	Chimpanzee	11	115741097	115741244	2	yes	0	(TATC)11	AGCCATCAACTAGCTTTCCCTATTGCTTCCTATTCATCTATCTATTGATCGATCTATCATCCA [ TATCTATCTATCTATCTATCTATCTATCTATCTATCTATCTATC________ ] ----TATTTATCTATCTATCCATCCATCTGTTGGTGCCTCCCCAT
	Human	11	117202970	117203126	2		4	(TATC)13	AGCCATCAACTAGCTTTCCCTATTGCTTCCTATTCATCTATCTATTGATCGATCTATCATCCA [ TATCTATCTATCTATCTATCTATCTATCTATCTATCTATCTATCTATCTATC ] TCTCTATTTATCTATCTATCCATCCATCTGTTGGTGCCTCCC===
D11S2365	Chimpanzee	11_GL391837_random	2387457	2387706	1	no	4	(AGAT)4_(N)3_(AGAT)11	TTCACATGCATATGTCTTTATGGTAGAATAATTTCTAAAATAAATACCAATACACTTCTAATTATCTCACAAAATAAATGTG [ AGATAGATAGATAGAT ] GAT [ AGATAGATAGATAGATAGATAGATAGATAGATAGATAGATAGAT ] TTAAGAAACATTAATAAAAGCAAGTAAGATAATTATTTACCTGCTTATTCCAGTTCAGGGCGGCAGGTAGCCAGACCCTATCTAGCAGCTCAGGACACAAGACAG
	Human	11	55962369	55962614	1		0	(AGAT)3_(N)3_(AGAT)11	TTCACATGCATATGTCTTTATGGTAGAATAATTTCTAAAATAAATACCAATACACTTCTAATTATCTCACAAAATAAATGTG AGATAGATAGAT>>>> GAT [ AGATAGATAGATAGATAGATAGATAGATAGATAGATAGATAGAT ] TTAAGAAACATTAATAAAAGCAAGTAAGATAATTATTTACCTGCTTATTCCAGTTCAGGGCGGCAGGTAGCCAGACCCTATCTAGCAGCTCAGGACACTAGACAG
D11S4459	Chimpanzee	11_GL391837_random	2707199	2707446	1	no	0	(TTA)11	ACCCATAATCTGTCTCTCCCTTACCTAAAGAACCTTATCTCCTAACACTCACCACACTGACCTCCTCCTTCCTTCTGCCCCAGCATCAATGGCTTTCTCACTTTTTCTCAAATGTGCCGTCTCTGTCCCAGCATCAAAGAT [ TTATTATTATTATTATTATTATTATTATTATTA ] TACTTTAAGTTCTAGGGTACATGACTGTCTGTTCCCTCTGCCTGGAACACTATTCTCCAGATGTTTTCATGGCT
	Human	11	56271095	56271342	1		0	(TTA)11	ACCCGTAATCTGTCTCTCCCTTACCTAAAGAACCTTATCTCCTAACACTCACCACACTGACCTCCTCCTTCCTTCTGCCCTAGCCTCAATGGCTTTCTCACTTTTTCTCAAATGTGCCGTCTCTGTCCCAGCATCAAAGAT [ TTATTATTATTATTATTATTATTATTATTATTA ] TACTTTAAGTTCTAGGGTGCATGACTGTCTGTTCCCTCTGCCTGGAACACTATACTCCAGATGTTTTCATGGCT
AAT262_12	Chimpanzee	12	4009473	4009748	2	no	1	(AAT)12_(N)2_(TAA)4	===CTGGGTGACAGAGTGATACTCTGTCTAA [ AATAATAATAATAATAATAATAATAATAATAATAAT ] AT [ TAATAATAATAA ] - --AAATACCCAAACTTGAAACCAAGAAGAAAGCATCTTTATGGATCACTGCAAGCATGAGGGGGGATAAAGCCGTGGGCTTGCAGGGCTCTGGACCCCAAACCAGGCAGCGATGGGAAGGAGTGTGGCTTGGATAGGATAATAGAAACTAAGTGTCTACTCAAGAAACGATACAACCAGGCTAACTGCTGAAAGCCAGGC
	Human	12	5637134	5637393	2		3	(AAT)10	AGCCTGGGTGACAGAGTGATACTCTGTCCAA [ AATAATAATAATAAT_____________________ AA TAATAATAATAA T ] AAAAATACCCAAACTTGAAACCAAGAAGAAAGCATCTTTATGGATCACTGCAAGCATGAGGGGGG-TAAAGCCGTGGGCTTGCAGGGCTCTGGACCCCAAACCAGGCAGCGATGGGAAGGAGTGTGGCTTGGATAGGATAATAGAAACTAAGTGTCTACTCAAGAAACGATAGAACCAGGCTAACTGCTGAAAGCCAGGC
GATA7F09_12	Chimpanzee	12	5996555	5996831	2	no	0	(ATCT)10	CTCCAGGCTCATCCATATTGCTGTGAATAGCAGGATATCATTCTTTTTATGGCTGAGTACTATTCCAGTGGGC [ ATCTATCTATCTATCTATCTATCTATCTATCTATCTATCT ] ATCACATTTCTTTTATCCATTCCTCTCTTGATGGACATTTAGGTTGATTCAACAAATAATCTAATTAAAAACTGGGCAAAGGATCTAAATAAACACTTCATAAAAGAAGACATAGAAATGGACAACAGGTATATGAAAAAATGCTTAACATCACTGATCATCGA
	Human	12	7587498	7587774	2		0	(ATCT)10	CTCCAGGCTCATCCATATTGCTGTGAATAGCAGGATATCATTCTTTTTATGGCTGAGTACTATTCCAGTGGGC [ ATCTATCTATCTATCTATCTATCTATCTATCTATCTATCT ] ATCACATTTCTTTTATCCATTCCTCTCTTGATGGACATTTAGGTTGATTCAACAAATAATCTAATTAAAAACTGGGCAAAGGATCTAAATAAACACTTCATAAAAGAAGACATAGAAATGGACAACAGGTATATGAAAAAATGCTTAACATCACTGATCATCGA
ATAAC002_12	Chimpanzee	12	10825686	10825976	1	no	0	(ATAAC)5_(N)3_(ATAAC)4	TGGGGAGGGTAAGGTTAAATACAGTGATTAAGGTTTCTAAATAATTGCAGGGCTGGCCCGGTGGCTCATGCTTGTAATCCCAGGACTGTGGGTGGCTGACGCTGGTGGATCCCTTGACCTCAGGGGTTTGAAGCCAGCCTGGGCAACATGGGGAAACCCATCTCTACAAAAA [ ATAACATAACATAACATAACATAAC ] ATA-- [ ATAACATAACATAACATAAC_____ ] ATA----G-TGGGTGAGGTGGCGCGGGCCTGTATTCCCAGCACCTCGGCAGGCTGAGGTGAGGGATCACTTGCACT
	Human	12	15912974	15913276	1		7	(ATAAC)11	TGGGGACGGTAAGGTTAAATACAGTGATTAAGGTTTCTAAATAATTGCAGGGCTGGCCCGGTGGCTCATGCTTGTAATCCCAGGACTGTGGGTGGCTGACGCTGGTGGATCCCTTGACCTCAGGGGTTTGAAGCCAGCCTGGGCAACATGGGGAAACCCATCTCTACAAAAA [ ATAACATAACATAACATAACATAAC ATAAC ATAACATAACATAACATAACATAAC ] ATAATTAGCTGGGTGAGGTGGCGTGGGCCTGTATTCCCAGCACCTCGGCAGGCTGAGGTGAGGGATCACTTGCACT
D12S373	Chimpanzee	12	17163696	17163903	2	no	0	(GATA)11	TCTAGGATGTTTTTAGAGAAAGACAGACAGATAGGT [ GATAGATAGATAGATAGATAGATAGATAGATAGATAGATAGATA ] GACAGTTGAATTTTATTTTGCCAAAATAAATGCATTTCTAAAAAGATATTAACACAATGTTTATTGAATTTAATTATCCTTCAATTTTAATCATGAAACTAGATATGTGAGCCTTGAAAACATCTAGT====
	Human	12	22158786	22158997	2		0	(GATA)11	TCTAGGATGTTTTTAGAGAAAGGCAGACAGATAGGT [ GATAGATAGATAGATAGATAGATAGATAGATAGATAGATAGATA ] GACAGTTGAATTTTATTTTGCCAAAATAAATGCATTTCTAAAAAGATATTAACACAATGTTTATTGAATTTAATTATCCTTCAATTTTAATCATGAAACTAGATATGTGAGCCTTGAAAACATCTAGTGCCA
D12S1301	Chimpanzee	12	45747144	45747252	1	yes	0	(TCTA)11	ACACAGATGTGCATCTATCTCA [ TCTATCTATCTATCTATCTATCTATCTATCTATCTATCTATCTA ] -----------TCATCTATCTTTATATACAGCAGGTTTCTTTACTGTCCAATAT
	Human	12	42864695	42864797	2		11	(TCTA)7	ACACAGATGTGCATCTATCTCG [ TCTATCTATCTATCTATCTATCTATCTA________________ ] TCTTCTATCTATCATCTATCTTTATATACAGCAGGTTTCTTTACTGTCCAATA=
D12S1042	Chimpanzee	12	61007849	61007970	2	yes	3	(TTA)10	TATGACGGTGCACCACATACTAGTCTCTTTCTTTTTTATTTAATTTAATTTG [ TTATTATTATTATTATTATTATTATTATTA_______________ ] TACTTTAAGTTCTGGGTTACATATGCAGAACATGCAGGTT
	Human	12	32792961	32793094	1		0	(TTA)15	TATGACGGTGCACCACATACTAGTCTCTTTCTTTTTTATTTAATTTAAT--- [ TTATTATTATTATTATTATTATTATTATTATTATTATTATTATTA ] TACTTTAAGTTCTGGGTTACATATGCAGAACATGCAGGTT
D12S1064	Chimpanzee	12	90592646	90592821	1	yes	10	(TCTA)13	ACTACTCCAAGGTTCCAGCCCCTTCCTGCTTCAAGCCCTGAAGGGGTATTTTCTTTCTATCTATC [ TCTATCTATCTATCTATCTATCTATCTATCTATCTATCTATCTATCTATCTA ] --------TCATCTATCTACCACAAGAGAGATAACAGTGTTTCAGAAAGAGAGGGTAGCAAGAGAAA=========
	Human	12	90494699	90494873	1		8	(TCTA)11	ACTACTCCAAGGTTCCAGCCCCTTCCTGCTTCAAGCCCTGAAGGGGTATTTTCTT---------- [ TCTATCTATCTATCTATCTATCTATCTATCTATCTATCTATCTA________ ] TCTGTCTATCATCTATCTACCACAAGAGAGATAACAGTGTTTCAGAAAGAGAGGGTAGCAAGAGAAAGACAATATT
D12S1300	Chimpanzee	12	98375967	98376087	1	no	0	(TAGA)12	CCTCACACAATGTTGTAAGGGTTATAAC [ TAGATAGATAGATAGATAGATAGATAGATAGATAGATAGATAGATAGA ] GTATATCTTAGAATAATATGAGCTATTTTTATCACAGATGTTACA
	Human	12	98164747	98164867	1		0	(TAGA)12	CCTCACACAATGTTGTAAGGGTTATAAC [ TAGATAGATAGATAGATAGATAGATAGATAGATAGATAGATAGATAGA ] GTATATCTTAGAATAATATGAGCTATTTTTATCACGGATGTTACA
NA.D12S.2	Chimpanzee	12	103201379	103201600	2	no	0	(ATCT)8_(N)77_(ATCT)9	GCCAGAACAACTACTGCTTCTGTGGAAAGCAGAAAGACCTATCTGCCTGTCT [ ATCTATCTATCTATCTATCTATCTATCTATCT ] GTCTATCTAT----------------CCATCATCTATCATCTATGCCTGTCTATCTATCATCTATCTACCTATCTATCCATCAATCATCTATC---- [ ATCTATCTATCTATCTATCTATCTATCTATCTATCT________ ] ATGTTGTCTGGGGACACTTATGATT
	Human	12	102947015	102947252	2		20	(ATCT)5_(N)97_(ATCT)11	GCCAGAACAACTACTGGTTCTGTGGAAAGCAGAAAGACCTATCTGCCTGTCT [ ATCTATCTATCTATCTATCT____________ ] GTCTATCTATCTATCCGTCTATCTATCCATCATCTATCATCTACACCTGTCTATCTATCATCTATCTACCTATCTATCTGTCCATCAATCATCTATC [ ATCTATCTATCTATCTATCTATCTATCTATCTATCTATCTATCT ] ATGTTGTCTGGGAACACTTATGATT
D12S395	Chimpanzee	12	120335047	120335258	2	no	1	(TCTA)8_(N)4_(TA)4	AAACCTCTCTTTGATTGGGGTTACTTCCGTGGAATGAATGGCCATGTACATTCATTGCTTACACTTTACCTCGAGGTAATGCACGTGTACATC-------- [ TCTATCTATCTATCTATCTATCTATCTATCTA____________ ] TATC [ TATATATA ] TTTAACGTAGTTTCATTCTTAGAAGTTATTGCCCATTGTTGGGTTTGGGGATCCCAGTATCTGAACCAAACTGGG
	Human	12	119821500	119821730	2		8	(TCTA)11_(N)3_(TA)4	AAACCTCTCTTTGATTGGGGTTACTTCCGTGGAATGAATGGCCATGTACATTCATTGCTTACACTTTACCTCGATGTAATGCACGTGTACATCTCTATATC [ TCTATCTATCTATCTATCTATCTATCTATCTATCTATCTATCTA ] TA-C [ TATATATA ] TTTAACGTAGTTTCATTCTTAGAAGTTATTGCCCATTGTTGGGTTTGGGGATCCCAGTATCTGAACCAAACTGGG
D12S2078	Chimpanzee	12	128374195	128374458	2	no	0	(TATC)13_(N)8_(CA)4	ATTTCACGTACTTGGCAAGCAGGGAAAAATCCAGGCTGAAATGAAAGGGCAGGGGGCACAAGACTGATGAGAACTGGAACCATCAATTGAACCTGTTTTAGTAAATTATTCTGACCTTTTGAAATCTTCCAATTGGTGATCAAATATCTCTA---------------- [ TATCTATCTATCTATCTATCTATCTATCTATCTATCTATCTATCTATCTATC ] TATGTATC [ CACACACA ] TAAATGTCATAAAAAGAAGGATGGGGATGAGGGATTCTGACCTT
	Human	12	127569681	127569940	2		16	(TATC)8_(N)8_(CA)4	ATTTCACGTACTTGGCAAGCAGGGAAAAATCCGGGCTGAAATGAAAGGGCAGGGGGCACAAGACTGCTGAGAACTGGAACCATCAATTGAACCTGTTTTAGTAAATTATTCTGACCTTTTGAAATCTTCCAATTGGTGATCAAATATCTCTATATCTATCTATCTATT [ TATCTATCTATCTATCTATCTATCTATCTATC____________________ ] TATGTATC [ CACACACA ] TAAATGTCATAAAAAGAAGGATGGGGATGAGGGATTCTGACCTT
NA.D13S.1	Chimpanzee	13	30112601	30112739	2	no	0	(TAA)10	=TGGGCCACAAAGCAAGACTTCGTCT [ TAATAATAATAATAATAATAATAATAATAA_________ ] TTTGCTGATTCCTTTTCCTAGATTTGTGTATTTGGGGCAAGAATCATTGAAATTGTGTCCTACTCTATAGCTAGACGTGGGGTG
	Human	13	29970681	29970829	2		0	(TAA)13	GTGGGCCACAAAGCAAGACTTCGTCT [ TAATAATAATAATAATAATAATAATAATAATAATAATAA ] TTTGCTGATTCCTTTGCCTAGATTTGTGTATTTGGGGCAAGAATCATTGAAATTGTGTCCTACTCTATAGCTAGACGTGGGGTG
D13S1807	Chimpanzee	13	54207642	54207817	1	yes	0	(TATC)10	TTTGGTAAGAAAAACATCTCCCTTCTGTTTTTATTTATCCATG [ TATCTATCTATCTATCTATCTATCTATCTATCTATCTATC____ ] ----------------ATCTATCATCTATTGTCTATCTATTTATATATTTAGTTCTGACTCTGTCACCTAGGCTGGAGTGCAGTGTCATAATGACAGCTAACTGCAGCC
	Human	13	54004097	54004292	1		16	(TATC)11	TTTGGTAAGAAAAACATCTCCCTTCTGTTTTTATTTATCCATG [ TATCTATCTATCTATCTATCTATCTATCTATCTATCTATCTATC ] TGTCTGTCTATCTATCATCTATCATCTATTGTCTATCTATTTATATATTTAGTTCTGACTCTGTCACCTAGGCTGGAGTGCAGTGTCATAATGACAGCTAACTGCAGCC
D13S800	Chimpanzee	13	73180966	73181277	2	no	8	(AGGT)4_(N)45_(AGGT)4_(N)23_(AGAT)13	AGGGATCTTCAGAGAAACAGGACTGAGA- [ AGGTAGGTAGGTAGGT ] AGATAGATACATAAATAGAGAAACAGATACAGAACTGAGATAGAG [ AGGTAGGTAGGTAGGT ] AGATAGCTAGATGACAGACAGGT [ AGATAGATAGATAGATAGATAGATAGATAGATAGATAGATAGATAGATAGAT ] ----ATTTATTACAAGGTATTGACTCATACAATTAAGGAAGCTGAGAAGTCCCACAATCCTCCCCAATTAAGGAAGGAAGAGGAAAGCCAGTGGTGTGGTTTGAAGGCCTGAGAGCCAGAGAGCTGATAGTGTCA
	Human	13	72772693	72772988	2		5	(AGGT)4_(N)45_(AGGT)4_(N)15_(AGAT)10	AGGGATCTTCAGAGAAACAGGACTGAGAT [ AGGTAGGTAGGTAGGT ] AGATAGATATATAAATAGAGAAACAGATACAGAACTGAGATAGAG [ AGGTAGGTAGGTAGGT ] AAATAGCTAGATGAC-------- [ AGATAGATAGATAGATAGATAGATAGATAGATAGATAGAT____________ ] AGAGATTTATTACAAGGTATTGACTCATATAATTAAGGAAGCTGAGAAGTCCCACAATCCTCCCCAATTAAGGAAGGAAGAGGAAAGCCAGTGGTGTGGTTTGAAGGCCTGAGAGCCAGAGAGCTGATAGTGTCA
D13S317	Chimpanzee	13	82174131	82174319	1	no	0	(TATC)13	ACAGAAGTCTGGGATGTGGAGGAGAGTTCATTTCTTTAGTGGGCATCCGTGACTCTCTGGACTCTGACCCATCTAACGCCTATCTGTATTTACAAATACAT [ TATCTATCTATCTATCTATCTATCTATCTATCTATCTATCTATCTATCTATC ] AAT----CATCTATCTATCTTTCTGTCTGTCTGTTTGGGC
	Human	13	81620060	81620244	1		4	(TATC)11	ACAGAAGTCTGGGATGTGGAGGAGAGTTCATTTCTTTAGTGGGCATCCGTGACTCTCTGGACTCTGACCCATCTAACGCCTATCTGTATTTACAAATACAT [ TATCTATCTATCTATCTATCTATCTATCTATCTATCTATCTATC________ ] AATCAATCATCTATCTATCTTTCTGTCTGTCTTTTTGGGC
D13S796	Chimpanzee	13	107592415	107592568	2	no	3	(GATA)13	CATGGATGCAGAATTCACAGATATGGAGGGATGACTGTAGATGAT [ GATAGATAGATAGATAGATAGATAGATAGATAGATAGATAGATAGATAGATA____________ ] GACAGACAGATGGATAGATAGATAGTGCCATAATTAAGCTACCAAACAGGGAGATGA
	Human	13	106686966	106687128	2		0	(GATA)16	CATGGATGCAGAATTCACAGATATGGAGGGATGACTGTAGAT--- [ GATAGATAGATAGATAGATAGATAGATAGATAGATAGATAGATAGATAGATAGATAGATAGATA ] GACAGACAGATGGATAGATAGATAGTGCCATAATTAAGCTACCAAACAGGGAGATGA
D13S895	Chimpanzee	13	109303219	109303349	2	no	1	(AG)4_(N)13_(GAAG)4	ACAAAAGCTGGCAAAGACAGAATTTTAGAAAGAAAGAAAGAGAA [ AGAGAGAG ] AAAGGAAGGAAAC [ GAAGGAAGGAAGGAAG____________________________________________ ] GAAACTATAGCCAATATCCCTGATGAACATAGACACAAAAATCTCAACGA
	Human	13	108386388	108386561	2		0	(AG)4_(N)12_(GAAG)15	ACAAAAGCTGGCAAAGACAGAATTTTAGAAAGAAAGAAAGAGAA [ AGAGAGAG ] AAAGGAAGGAAA- [ GAAGGAAGGAAGGAAGGAAGGAAGGAAGGAAGGAAGGAAGGAAGGAAGGAAGGAAGGAAG ] GAAACTATAGCCAATATCCCTGATGAACATAGACACAAAAATCTCAACGA
AGAT113Z_13	Chimpanzee	13	112036741	112036893	1	no	0	(ATAG)7	GGCTCCTGAAAGATTAAAGGAGGCAAACTTCTGAATATTTTATAATT---------------------------- [ ATAGATAGATAGATAGATAGATAGATAG ] ATGACAGATA----GGCAGAGAGATGCATGTATGTGATATGCCTCCTACCTTAACCATCTCATAAAAACACCCGTGGTAGCG
	Human	13	111087637	111087821	1		32	(ATAG)7	GGCTCCTGAAAGATTAAAGAAGGCAAACTTCTGAATATTTTGTAATTACAGATAGATAAATAGATAGATAGATAA [ ATAGATAGATAGATAGATAGATAGATAG ] ATGACAGATAGAGAGGCAGAGAGATGCATGTATGTGATATGCCTCCTACCTTAACCATCTCATAAAAACACCCGTGGTAGCG
ATA70B03P_14	Chimpanzee	14	22148108	22148270	2	no	0	(ATT)12	GACTTTGTAAGGTTTCTTTGTGGG [ ATTATTATTATTATTATTATTATTATTATTATTATT_________ ] TTGAGACAGGGTCTGGCTCTGTCTCCAGGCTGGAGTGCAGTGGCAGATGAGGGCTCGCTGCAGCCTGGAACTCCTGGGCTCAAGCGATCTTCCCACCTCAGCC
	Human	14	3570543	3570714	2		0	(ATT)15	GACTTTGTAAGGTTTCTTTGTGGG [ ATTATTATTATTATTATTATTATTATTATTATTATTATTATTATT ] TTGAGACAGGGTCTGGCTCTGTCTCCAGGTTGGAGTGCAGTGGCAGATCAGGGCTCGCTGCAGCCTGGAACTCCTGGGCTCAAGCGATCTTCCCACCTCAGCC
ATA77F05_14	Chimpanzee	14	24129039	24129229	1	no	12	(ATT)11	GTTTTTACCTTCATGAATCTCTCCTCCACTTTTTCTATCATTAAC--- [ ATTATTATTATTATTATTATTATTATTATTATT_______________ ] TTTTTTTTTTTTTGAGACGGAGTCTCACTCTGTCACCCAGGCTGGAGTGTAGTGGCGCGATCTCGGCTCACTGTGTCATTAACTTATTTACTTTTTCCTTTCACCTGCATCCT
	Human	14	5613368	5613564	1		3	(ATT)16	GTTTTTACCTTCATGAATCTCTCCTCCACTTTTTCTATCATTAACATC [ ATTATTATTATTATTATTATTATTATTATTATTATTATTATTATTATT ] ------------TGAGACGGAGTCTCACTCTGTCACCCAGGCTGGAGTGTAGTGGCGCGATCTTGGCTCACTGTGTCATTAACTTATTTACTTTTTCCTTTCACCTGCATCCT
D14S608	Chimpanzee	14	27230709	27230925	2	no	0	(TA)5_(N)1_(TCTA)14	TAAAGGTTTATCCATGCTGTAGCATACAAGAGGATCTCCTTCTTTTTATGGATGAATAATATTCCATTATATATGCTATGTCACATATTATATAGTCCAT [ TATATATATA ] C--------- [ TCTATCTATCTATCTATCTATCTATCTATCTATCTATCTATCTATCTATCTATCTA ] ------TAT---CTATCTCTATCATCTATCTATCATCCATTTATCTACCTGTACCACGT
	Human	14	8714921	8715127	2		18	(TA)5_(N)10_(TCTA)7	TAAAGGTTTATCCATGCTGTAGCATACAAGAGGATCTCCTTCTTTTTATGGATGAATAATATTCCATTATATATGCTATGTCACATATTATATAGTCCAT [ TATATATATA ] CTCTATCTAC [ TCTATCTATCTATCTATCTATCTATCTA____________________________ ] TCTGTCTATCATCTATCTCTATTATCTATCTATCATCCATTTATCTACCTGTACCACGT
TCTA023P_14	Chimpanzee	14	30946646	30946797	1	no	0	(TATC)5	TGTTCAAATTTGTCACTCTCCAAGACTCTAT [ TATCTATCTATCTATCTATC________________________ ] ATCTCTTTTTATCATGCTTGTCATGTTTAAAATGAGAAATTGTAAATGATGAAGCTATTATACTGTAACAGAAATGTAATCTATGGGCCAATTTCTCAGTT
	Human	14	12401029	12401204	1		0	(TATC)11	TGTTCAAATTTGTCACTCTCCAAGACTCTAT [ TATCTATCTATCTATCTATCTATCTATCTATCTATCTATCTATC ] ACCTCTTTTTATTATGCTTGTCATGTTTAAAATGAGAAATTGTAAATGATGAAGCTATTATACTGTAACAGAAATGTAATCTATGGGCCAATTTCTCAGTT
GATA90G11M_14	Chimpanzee	14	46510647	46510879	2	yes	0	(ATCT)12_(N)1_(TCTA)3	ACTGTGGGGTGTCACACTTTATGCCAGATGACAGCAATGAATAAAACACAGAAG [ ATCTATCTATCTATCTATCTATCTATCTATCTATCTATCTATCTATCT ] G TCTATCTATCTA>>>> TCACATTTGAAATATAATTTGGTGAATGCAGTGATAAAGTAGAATTTGGGTACAGAATAGGGAAATCATATTTCTTGGATTCAGCATCCATTTGGAAACTTGCGAAGTATTGCCAGAT
	Human	14	27941841	27942077	2		4	(ATCT)12_(N)1_(TCTA)4	ACTGTGGGGTGTCACACTTTATGCCAGATGACAGCAATGAATAAAACACAGAAG [ ATCTATCTATCTATCTATCTATCTATCTATCTATCTATCTATCTATCT ] G [ TCTATCTATCTATCTA ] TCACATTTGAAATATAATTTGGTGAATGCAGTGATAAAGTAGAATTTGGGTACAGAATAGGGAAATCATATTTCTTGGATTCAGCATTCATTTGGAAACTTGCGAAGTATTGCCAGAT
D14S588	Chimpanzee	14	68940058	68940145	2	no	0	(AAGG)5	GCCGAAAGAAAGAAAAAAGGAAGGAAAGA------------GAGA [ AAGGAAGGAAGGAAGGAAGG________________________ ] GATGGATCCAAATTTCAACAGCAAGTATGCATTCG
	Human	14	50284394	50284517	2		12	(AAGG)11	GCCGAAAGAAAGAAAAAAGGAAGGAAAGAAAGAAGGAAAGAGAGA [ AAGGAAGGAAGGAAGGAAGGAAGGAAGGAAGGAAGGAAGGAAGG ] GATGGATCCAAATTTCAACAGCAAGTATGCATTCG
GATA169E06_14	Chimpanzee	14	74414716	74414875	1	no	4	(AGAT)9	CAAGACTAAACAGCACTGAATCCATGCCCT [ AGATAGATAGATAGATAGATAGATAGATAGATAGAT ] GGATATACAACTGTTGGTCTTGGGGAAAAAGTCTTAGGAATTAAAAACAAATCACTTTTCTTAACCTTGGGCATTAACAAATAACTGAATTCCA
	Human	14	55651209	55651364	1		0	(AGAT)9	CAAGACTAAACAGCACTGAATCCATGCCCC [ AGATAGATAGATAGATAGATAGATAGATAGATAGAT ] ----ATACAACTGTTGGTCTTGGGGAAAAAGTCTTAGGAATTAAAAACAAATCACTTTTCTTAACCTTGGGCATTAACAAATAACTGAATTCCA
D14S617	Chimpanzee	14	91276641	91276822	2	yes	28	(GCCT)10_(N)1_(CCTT)10_(N)4_(TTTC)4	TTTTAGGTGGCCACCATCTATCTTACATAAGCCTGCCTACATAA [ GCCTGCCTGCCTGCCTGCCTGCCTGCCTGCCTGCCTGCCT ] T [ CCTTCCTTCCTTCCTTCCTTCCTTCCTTCCTTCCTTCCTT ] TCTT [ TTTCTTTCTTTCTTTC ] TTTTTGAGACAGATCTTGTTCTGTTGCCTAAACTGGA
	Human	14	72255425	72255565	2		0	(GCCT)3_(N)1_(CCTT)7_(N)4_(TTTC)4	TTTTAGGTGGCCACCATCTATCTTACATAAGCCTGCCTACATAA GCCTGCCTGCCT>>>>>>>>>>>>>>>>>>>>>>>>>>>> G [ CCTTCCTTCCTTCCTTCCTTCCTTCCTT____________ ] TCTT [ TTTCTTTCTTTCTTTC ] TTTTTGAGACAGATCTTGTTCTGTTGCCTAAACTGG=
ATGG002_14	Chimpanzee	14	98422569	98422769	1	no	0	(GATG)5	GCTCAATTCACAGAAGAGAAACCTGATGTACAGTAGTTACTTAGCT-ATTTCTGTTGGATGGGTGGGTGAATGAATGGATGGATGGATAGGTA [ GATGGATGGATGGATGGATG____________________ ] GAGTGGGTGGATGGATGAATGGATGGGTGGATGGGTGGATAGAGGGATGCATAGATGGAAGAGTGCAGAAAAGGCCTGGAGAAGGTAGG
	Human	14	79273265	79273486	1		1	(GATG)10	GCTCAATTCACAGAAGAGAAACCTGATGTACAGTAGTTACTTAGCTAATTTCTGTTGGATGGGTGGGTGAAAGAATGGATGGATGGATAGGTA [ GATGGATGGATGGATGGATGGATGGATGGATGGATGGATG ] GAGTGGGTGGATGGATGAATGGATGGGTGGATGGGTGGATAGAGGGATGCATAGATGGAAGAGTGCAGAAAAGGCCTGGAGAAGGTAGG
D15S659	Chimpanzee	15	43241259	43241446	2	no	12	(GATA)12	GTGGATAGACACATGACAGATAGGTATGATAGATAGATT [ GATAGATAGATAGATAGATAGATAGATAGATAGATAGATAGATAGATA________ ] CAGAGAACTTAGTTTAAGCAATATGTTATGTTGGGAAGACGTTTTATTTATTCAGCATTTTTATAAGAAAAGAGCATTCCTGTATCTATTTTTGCCAAATA
	Human	15	44161300	44161483	2		0	(GATA)14	GTGGATAGACACATGACAGATAGGTAT------------ [ GATAGATAGATAGATAGATAGATAGATAGATAGATAGATAGATAGATAGATAGATA ] CAGAGAACTTAGTTTAAGCAATATGTTATGTTGGGAAGACGTTTTATTTATTCAGCATTTTTATAAGAAGAGAGCATTCCTGTATCTATTCTTGCCAAATA
D15S1507	Chimpanzee	15	62475068	62475277	1	no	0	(GATA)10	CTGGACAGTCAGTTGGAGCTAGAACACAAGATCACATCTGTTGGCCATTCTTGTAACTTTGTCTTTCCATGATTTTAGATGGGTAGGTAGGCAGATAGATAGATAGACAGATAGATCGATAGAT [ GATAGATAGATAGATAGATAGATAGATAGATAGATAGATA ] GAATCTCCCTCAAATGAGTAAGTAGGCAGTGTGCATGTGAGTCCTT
	Human	15	63127063	63127272	1		0	(GATA)10	CTGGACAGTCAGTTGGAGCTAGAACACAAGATCACATCTGTTGGCCATTCTTGTAACTTTGTCTTTCCATGATTTTAGATGGGTAGGTAGGCAGATAGATAGATAGACAGATAGATCGATAGAT [ GATAGATAGATAGATAGATAGATAGATAGATAGATAGATA ] GAATCTCCCTCAAATGAGTAAGTAGGCAGTGTGCATGTGAGTCCTT
D16S748	Chimpanzee	16	12245227	12245415	1	no	0	(TAT)12	GTCTGTAACCTAGGCAGGCATTA [ TATTATTATTATTATTATTATTATTATTATTATTAT ] TTTGAGGTGGAGTCTTGCTCTTTCGCCCAAGCTGGAGTACAGTGGCACGATCTCTGCTCACCAAGCCTCCAGGTTCAAGCGATTCTCCTGCCTCAGCCTCCCGAGTAGCTGGGATTACAAGCGCCTGCCA
	Human	16	12313345	12313533	1		0	(TAT)12	GTCTGTAACCTAGGCAGGCATTA [ TATTATTATTATTATTATTATTATTATTATTATTAT ] TTTGAGGTGGAGTCTTGCTCTTTCGCCCAAGCTGGAGTACAGTGGCGCGATCTCTGCTCACCAAGCCTCCAGGTTCAAGCGATTCTCCTGCCTCAGCCTCCCGAGTAGCTGGGATTACAAGCGCCTGCCA
D16S769	Chimpanzee	16	26327050	26327320	1	no	42	(GATA)5_(N)3_(GATA)5_(N)3_(GATA)5	GAGCCTGAGCAGTGGTCAGCTCAGAGATTCTCAGAAATAGAATCCTTAAAGAT [ GATAGATAGATAGATAGATA ] GAT [ GATAGATAGATAGATAGATA ] GAT- [ GATAGATAGATAGATAGATA________ ] GATGATAGATAGATGGATGACAGTGACCAAGGCTAAGAGGAAAGGGATCTATTTTTTCTACTTTTGAATGCTATTGTGAGGATGACAGATGTAAGAGCTGTGGCAGCCATCTTGTGACCATGAAGGCAAATATGGCTGACACTGACAATGTC
	Human	16	24935167	24935427	1		0	(GATA)3_(N)3_(GATA)13	GAGCCTGAGCAGTAGTCAGCTCAGAGATTCTCAGAAATAGAATCCTTAAAGAT GATAGATAGATA>>>>>>>> GAT [ GATAGATAGATAGATAGATA GATA GATAGATAGATAGATAGATAGATAGATA ] -----------GATGGATGACAGTGACCAAGGCTAAGAGGAAAGGGATCTATTTTTTCTACTTTTGAATGCTATTGTGAGGATGACAGATGTAAGAGCTGTGGCAGCCATCTTGTGACCATGAAGGCAAATATGGCTGACACTGACAATGTC
AAT107_16	Chimpanzee	16	58988950	58989145	2	no	0	(AAT)8	GGTTGTGGTGAGCCAAGATTGTGCCACTGCATTCCAGTCTGGATGACAGACCGAGACCCTGTCTC [ AATAATAATAATAATAATAATAAT_____________________ ] AGTAACAACAAAAATAAAAAAAGAAAATGCAAAAAAAGACACCAGAATGTCATGTATTAAGATGTTGTAGTTACAATTTCATATTCTTCTGCCTTCCTCTCAGAATG
	Human	16	44393208	44393424	2		0	(AAT)15	GGTTGTGGTGAGCGAAGATTGTGCCACTGCATTCCAGTCTGGATGACAGACCGAGACCCTGTCTC [ AATAATAATAATAATAATAATAATAATAATAATAATAATAATAAT ] AGTAACAACAAAAATAAAAAAAGAAAATGCAAAAAAAGACACCAGAATGTCATGTATTAAGATGTTGTAGTTACATTTTCATATTCTTCTGCCTTCCTCTCAGAATG
D16S2624	Chimpanzee	16	71049531	71049661	1	no	4	(ATCT)9_(N)2_(CTAC)7	TGAGGCAATTTGTTACAGAGCCAACAGATAACTAATTC [ ATCTATCTATCTATCTATCTATCTATCTATCTATCT________ ] ----A-C--- [ CTACCTACCTACCTACCTACCTACCTAC ] CTTTTGTTTTTGGTACCAGGTACATTA
	Human	16	56051189	56051331	1		12	(ATCT)11_(N)10_(CTAC)6	TGAGGCAATTTGTTACAGAGCCAACAGATAACTAATTC [ ATCTATCTATCTATCTATCTATCTATCTATCTATCTATCTATCT ] ATATATCTAT [ CTACCTACCTACCTACCTACCTAC____ ] GTTTTGTTTTTGGTACCAGGTACATTA
D16S539	Chimpanzee	16	86026990	86027146	1	no	4	(ACAG)4_(N)3_(GATA)10_(N)52_(CA)5	GATCCCAAGCTCTTTCTCTTCCCTAGATCAAT [ ACAGACAGACAGACAG ] GTG [ GATAGATAGATAGATAGATAGATAGATAGATAGATAGATA____ ] TAGATCATTGAAAGACAAA-CAGAGATGGATGATAGATACATGCTTACAGATG [ CACACACACA ] --CGCT
	Human	16	70689698	70689855	1		2	(ACAG)4_(N)3_(GATA)11_(N)49_(CA)4	GATCCCAAGCTCTTCCTCTTCCCTAGATCAAT [ ACAGACAGACAGACAG ] GTG [ GATAGATAGATAGATAGATAGATAGATAGATAGATAGATAGATA ] ----TCATTGAAAGACAAAACAGAGATGGATGATAGATACATGCTTACAGATG [ CACACACA__ ] AACGCT
D17S974	Chimpanzee	17	45459847	45460058	2	no	0	(GATA)12	AGACCCTGTCTCAGATAGATGGATAGGTAGGCAGATAGATAGAT [ GATAGATAGATAGATAGATAGATAGATAGATAGATAGATAGATAGATA ] ----TGACATTCAGTTTTGGGTGCCACCAACCTGTTAACAATGGTACCTCCTCACCTTACCCCAGTCCATCCTTCAGACAGTGGAATTGAGGAGAATGGACAGGGAGGGGCACTTTCTATTTTA
	Human	17	10549572	10549775	1		4	(GATA)9	AGACCCTGTCTCAGATAGATGGATAGGTAGGCAGATAGATAGAT [ GATAGATAGATAGATAGATAGATAGATAGATAGATA____________ ] GGTATGACATTCAGTTTTGGGTGCCACCAACCTGTTAACAATGGCACCTCCTCACCTTACCCCAGTCCATCCTTCAGACAGTGGAATTGAGGAGAATGGACAGGGAGGGGCACTTTCTATTTTA
AAT245_17	Chimpanzee	17	55907669	55907819	1	no	1	(AAAT)5	GCCAAGGCAGGAGGATTACTTGAGCCCAGGAGTTCAAGACCAGCCTGGGCAACATAGTGAGACCGTATCTTTATTTTAA [ AAATAAATAAATAAATAAAT________________________________ ] AAGAAAATTAGAATCTATACAAAGGAATAAAAAGTGCCACAAGTGGTAAAGG
	Human	17	51761316	51761497	1		0	(AAAT)13	GCCAAGGCAGGAGGATTACTTGAGCCCAGGAGTTCAAGACCAGCCTGGGCAACATAGTGAGACCGTATCTTTATTTTA- [ AAATAAATAAATAAATAAATAAATAAATAAATAAATAAATAAATAAATAAAT ] AAGAAAATTAGAATCTATACAAAGGAATAAAAAGTGCCACAAGTGGTAAAGG
D17S1290	Chimpanzee	17	56950036	56950213	1	no	15	(AGAT)3_(N)7_(ATAG)11	GCAACAGAGCAAGACTGTCC AGATAGATAGAT>>>> ---GATAGAT------------------ [ ATAGATAGATAGATAGATAGATAGATAGATAGATAGATAGATAG____ ] ATGATAGATAGATAGACTCCCCTAAAGATTAGAGGGCACAGGGAGAAGTCCTTTATCCCCTTATGAGACACCTGGTCTTTGGCCATTTAACTGTT
	Human	17	52793221	52793412	1		25	(AGAT)4_(N)28_(ATAG)12	GCAACAGAGCAAGACTGTCC [ AGATAGATAGATAGAT ] GATGATAGATATATAGATATATAGATAT [ ATAGATAGATAGATAGATAGATAGATAGATAGATAGATAGATAGATAG ] ---------------ACTCTCCTAAAGATTAGAGGGCACAGGGAGAAGTCCTTTATCCCCTTATGAGACACCTGGTCTTTGGCCATTTAACTGTT
TTCA006M_17	Chimpanzee	17	76569215	76569366	1	yes	16	(TTCA)7_(TCAT)5	TCCCCACGTAAGCATTTCTCATAACAAGCAGAGTTGGTCATCTTTGCCATGTT [ TTCATTCATTCATTCATTCATTCATTCA ] [ TCATTCATTCATTCATTCAT________________________ ] ATATTCACTTATTCATCCATATTCATCCAACCTTTGTTTAGCGAGCGCCTC
	Human	17	72198235	72198394	1		0	(TTCA)3_(TCAT)11	TCCCCACGTAAGCATTTCTCATAACAAGCAGAGTTGGGCATCTTTGCCATGTT TTCATTCATTCA>>>>>>>>>>>>>>>> [ TCATTCATTCATTCATTCATTCATTCATTCATTCATTCATTCAT ] ATATTCACTTATTCATCCGTATTCATCCAACCTTTGTTTAGCAAGCGCCTC
D18S542	Chimpanzee	18	5072853	5073029	2	no	0	(GT)16_(ATAG)9	TTTCCAGTGGAAACCAAACTACAAC [ GTGTGTGTGTGTGTGTGTGTGTGTGTGTGTGT ] -------- [ ATAGATAGATAGATAGATAGATAGATAGATAGATAG ] AGATATATGATAGAAGAAAGAAAGACATCCAAAGTTGTAGGTGACCTAGATTGGACAAATATAGCTGTCTCTTGTTGTTGCTGG=
	Human	18	11374717	11374902	1		8	(GT)16_(N)8_(ATAG)9	TTTCCAGTGGAAACCAAACTACAAC [ GTGTGTGTGTGTGTGTGTGTGTGTGTGTGTGT ] GGATAGTG [ ATAGATAGATAGATAGATAGATAGATAGATAGATAG ] AGATATATGATAGAAGAAAGAAAGACATCCAAAGTTGTAGGTGACCTAGATTGGACAAATATAGCTGTCTCTTGTTGTTGCTGGA
AGAT060_18	Chimpanzee	18	10299576	10299837	2	no	12	(GATA)5	CATGTAAGATTTTGCTGCCAGACAAAAAAGGAATCAAATACAAGAGACCATTAAATACATAGGAGATGAATGTTATACAGATGGATGGCAGAT [ GATAGATAGATAGATAGATA________________________ ] GACAGATAGATAGTCCAACACACAGAAAAACAGACTTAAAGAGAGGTTTTGTATAATCCTTTATAATGTCAATGCAAAGAGCATATTCTACTCAACCGAATAGGACATTTCTTTTGAAATAAACCTAACTTGATGTCCTTGGCATGGTA
	Human	18	6199244	6199517	1		0	(GATA)11	CATGTAAGATTTTGCTGCCAGACAAAAAAGGAATCAAATACAAGAGACCATTAAATACATAGGAGATGAATGTTATACAGATGGATGGCAGAT [ GATAGATAGATAGATAGATAGATAGATAGATAGATAGATAGATA ] ------------GTCTAACACACAGAAAAACAGACTTAAAGAGAGATTTTGTATAATCCTTTATAATGTCAATGCAAAGAGCATATTCTACTCAACCGAATAGGACATTTCTTTTGAAATAAACCTAACTTGATGTCCTTGGCATGGTA
D18S877	Chimpanzee	18	24914660	24914800	1	no	13	(TAGA)12	GATGATAGAGATGACACATGATAGGTAAATAGATAGATAGAT [ TAGATAGATAGATAGATAGATAGATAGATAGATAGATAGATAGATAGA ] TGATGGATAGAGAGACAGAAAGTGAAGAGCATGATAAAGCATGTATGAAGA
	Human	18	23531465	23531580	1		0	(TAGA)9	GATGATAGAGATGACACATGATAGGTAAA------------- [ TAGATAGATAGATAGATAGATAGATAGATAGATAGA____________ ] TGATGGATAGAGAGACAGAAAGTGAAGAGCATGATAAAGCATGTATGAAGA
D18S535	Chimpanzee	18	36394885	36395010	1	no	0	(GATA)8	TCATGTGACAAAAGCCACACCCATAATTTTTTTCCTCTAGATAGACAGATAGAT [ GATAGATAGATAGATAGATAGATAGATAGATA________________ ] TAGATTTTCTTTCTCTGCATTCTCATCTATATTTCTGTCT
	Human	18	34959579	34959720	1		0	(GATA)12	TCATGTGACAAAAGCCACACCCATAACTTTTTTCCTCTAGATAGACAGATAGAT [ GATAGATAGATAGATAGATAGATAGATAGATAGATAGATAGATAGATA ] TAGATTCTCTTTCTCTGCATTCTCATCTATATTTCTGTCT
ATAG089P_18	Chimpanzee	18	55995522	55995693	1	no	17	(AGAT)11	TTGTAGTGAGCCGAGATGGAGCCATTCACTCCAGCTTGGGAAACAGAGCCATACCCCATCACAGAAAGATAGACAGATATAGATAGATAGAC [ AGATAGATAGATAGATAGATAGATAGATAGATAGATAGATAGAT ] TAGATACATAGATAGGATGCAGCCTCCCTTAGCTTC
	Human	18	54275149	54275303	1		0	(AGAT)11	TTGTAGTGAGCCGAGATGGAGCCATTCACTCCAGCTTGGGCAACAGAGCCATACCCCATCACAGAAAGACAGACAGATATA----GATAGAC [ AGATAGATAGATAGATAGATAGATAGATAGATAGATAGATAGAT ] -------------AGGATGCAGCCTCCCTTAGCTTC
D18S1364	Chimpanzee	18	61858572	61858719	1	no	0	(AT)4_(N)12_(TAGA)10	TCAAATTTTTGAGTCTCACCAGGACTTACACACAGGGCCCCAATACAGGAGAAA [ ATATATAT ] TTTATATAATGT---------------- [ TAGATAGATAGATAGATAGATAGATAGATAGATAGATAGA____ ] TATCATATATCATTAGGGTTGTTGCTTTCTACAG
	Human	18	60121567	60121734	1		16	(AT)4_(N)28_(TAGA)11	TCAAATTTTTGAGTCTCACCAGGGCTTACACACAGGGCCCCAATACAGGAGAAA [ ATATATAT ] TTTATATAATGTTAGATAGATAGATACA [ TAGATAGATAGATAGATAGATAGATAGATAGATAGATAGATAGA ] TATCGTATATCATTAGGGTTGTTGCTTTCTACAG
NA.D18S.2	Chimpanzee	18	67500720	67500891	1	no	8	(ATT)8	TCCAGAGTTACTATTTTGGTAAAATGAGAGTGTCTATTACT [ ATTATTATTATTATTATTATTATT_____________________ ] TGAGACAGCATCTTGCTCTGTCACACACGCTGGAGTGCAGTGGCATGATCATAGCCCATGGCAACCTTGACCTCCTGGGCTCAAGCAATCCTCTCACCTCAGCCTCT
	Human	18	65766374	65766558	1		0	(ATT)15	TCCAGAGTTACTATTTTGGTAAAATGAGAGAGTG------- [ ATTATTATTATTATTATTATTATTATTATTATTATTATTATTATT ] TGAGACAGCATCTTGCTCTGTCACACACGCTGGAGTGCAGTGGCATGATCATAGCCCATGGCAACCTTGACCTCCTGGGCTCAAGCAATCCT-TCACCTCAGCCTCT
GATA157H01_18	Chimpanzee	18	69372899	69373075	1	no	4	(ATCT)6	CTTCAGTTTTCCCAATAGATCGATCTATCATCC [ ATCTATCTATCTATCTATCTATCT________________ ] ATCATCTATCTATCTATCATCTATCTAGCATAGTTTTAATTTCAGTGTGCATGTGCTTATTACTAGTTTGTATAAATATAATTGATTTTGTATACACATCTTGTATCATGCAAACTTACC
	Human	18	67627813	67628001	1		0	(ATCT)10	CTTCAGTTTTCCCAATAGATCGATCTATCATCC [ ATCTATCTATCTATCTATCTATCTATCTATCTATCTATCT ] AT--T--ATCTATCTATCATCTATCTAGCATAGTTTTAATTTCAGTGTGCATGTGTTTATTACTAGTTTGTATAAATATAATTGATTTTGTATACACATCTTGTATCATGCAAACTTACC
D18S1371	Chimpanzee	18	71712047	71712174	1	no	0	(TCTA)10	CTCTCTTCATCCACCATTGG---- [ TCTATCTATCTATCTATCTATCTATCTATCTATCTATCTA________ ] TCGTCTTCCTATCTATCATGAATGTACATCAATAACTCTAATTTGAATCTCACAACACAGGTCTCTTA====
	Human	18	69929454	69929597	1		4	(TCTA)12	CTCTCTTCATCCACCATTGGTCTG [ TCTATCTATCTATCTATCTATCTATCTATCTATCTATCTATCTATCTA ] TCATCTTCCTATCTATCATGAATGTACATCAATAACTCTAATTTGAATCTCACAACACAGGTCTCTTACAGC
D19S714	Chimpanzee	19	15906271	15906512	2	no	23	(AGAC)4_(N)17_(GATA)10	ATGCCCTCTTCTGTCTCTCCATAGATTAGATAGATCAT [ AGACAGACAGACAGAC ] TGATAGATAGATACATA [ GATAGATAGATAGATAGATAGATAGATAGATAGATAGATA____________ ] TAGATATTGATATCCTATTAATTCTATTACTCTGGAGAAATAAATACATTTCCCAGGAGGAGCCACAGCAGGTCCCACTGCAGGCTTTAGAGGTGGCACAGCCTCTGCAATGAACAGCATGTCCAGATTCT
	Human	19	15625074	15625304	2		0	(AGAC)3_(N)5_(GATA)13	ATGCCCTCTTCTGTCTCTCCATAGATTAGATAGATCAT AGACAGACAGACGGAC T---------------- [ GATAGATAGATAGATAGATAGATAGATAGATAGATAGATAGATAGATAGATA ] -------TGATATCCTATTAATTCTATTACTCTGGAGAAATAAATACATTTCCCAGGAGGAGCCACAGCAGGTCCCACTGCAGGCTTTAGAGGTGGCACAGCCTCTGCAATGAACAGCATGTCCAGATTCT
D19S559	Chimpanzee	19	50014140	50014300	1	no	9	(TAGA)10_(N)3_(TAGA)3	ACTCCAGTCTGTGTGACAGAGTGAGACCCTGTCTTTACATAGATATAGACAGATGATGATAGATAGAT [ TAGATAGATAGATAGATAGATAGATAGATAGATAGATAGA____ ] TGA TAGATAGATAGA>>>> -------------------CAGACAGATATCCACATAGATACCTCAAACCTATTATG
	Human	19	42133639	42133817	1		23	(TAGA)11_(N)3_(TAGA)4	ACTCCAGTCTGTGTGACAGAGTGAGACCCTGTCTTTACATAGATATAGACAGATGATGA--------- [ TAGATAGATAGATAGATAGATAGATAGATAGATAGATAGATAGA ] TGA [ TAGATAGATAGATAGA ] CAGATAGATGATAGATAGACAGACAGATATCCACATAGATACCTCAAACCTATTATG
D20S482	Chimpanzee	20	4396628	4396776	2	no	0	(TCTA)12	AGCCTCCATAACCACATGAATCAATTCCTATAATAAATC [ TCTATCTATCTATCTATCTATCTATCTATCTATCTATCTATCTATCTA________ ] TCTCTTATTGGTTCGGTGTCTCTGAAGAACTCTAGTACACCCTTCCTTAGAGTTTTAGGTTC
	Human	20	4576024	4576180	2		0	(TCTA)14	AGCCTCCATAACCACATGAATCAATTCCTATAATAAATC [ TCTATCTATCTATCTATCTATCTATCTATCTATCTATCTATCTATCTATCTATCTA ] TCTCTTATTGGTTCGGTGTCTCTGAAGAACTCTAGTACACGCTTCCTTAGAGTTTTAGGTTC
GATA72E11_20	Chimpanzee	20	7235004	7235267	1	no	15	(ATCT)3_(N)3_(ATCT)9	GAGAACCTTCATAGAGTTGTGGCAAGGATTAATTGAGCTAATGCTTACACAGTTTTAAAACTTTGCCTAGCGTGTAGTAAATGTCAGCTGTTGTTTACTTGTCTCCCTTCTGTCTTCCCAAATCATCACCATTTTGACTCTGTATTATCTACCTATCCATCTATCTATCTATT ATCCATCTATCTATCT ATC [ ATCTATCTATCTATCTATCTATCTATCTATCTATCT________ ] ---------------------------ATATCTAGTTCTATTTCTCTGGAGAACTATTGGTTG
	Human	20	7274122	7274405	1		27	(ATCT)4_(N)3_(ATCT)11	GAGAACCTTCATAGAGTTGTGGCAAGGATTAATTGAGCTAATGCTTACACAGTTTTAAAACTTTGCCTAGCATGTAGTAAATGTCAGCTGTTGTTTACTTGTCTCCCTTCTGTCTTCCCAAATCATCACCATTTTGACTCTGTATTATCTACCTATCC--------------- [ ATCTATCTATCTATCT ] ATC [ ATCTATCTATCTATCTATCTATCTATCTATCTATCTATCTATCT ] CTCTATCTATCTATCATCTATCTATCTATATCTAGTTCTATTTCTCTGGAGAACTATTGGTTG
D20S477	Chimpanzee	20	22546122	22546363	1	yes	0	(TATC)10	TCTCTGCCCATTCTGAACTTTACAGGAATAACTCAGGGTGTCTTGTTCTTATACATAAAAAATTTTTTAAAAATCTTCTAATATGTTTCTATTTTATCTATCAATCCATTGATCTATATGTTTATTTATCCATCTGAT---------------- [ TATCTATCTATCTATCTATCTATCTATCTATCTATCTATC________ ] TAATCTATCTGCTTTCCTACTTATCTTGGTGAATAAAATAAAGCCAGGAAAGAAAGGCAGGTGT=================
	Human	20	22360084	22360342	1		16	(TATC)12	========================GGAATAACTCAGGGTGTCTTGTTCTTATAAATAAAAAATTTTTAAAAAATCTTCTAATATGTTTCTATTTTATCTATCAATCCATTGATCTATATGTTTATTTATCCATCTGATTATCTATCTATCTATT [ TATCTATCTATCTATCTATCTATCTATCTATCTATCTATCTATCTATC ] TAATCTATCTGCTTTCCTACTTATCTTGGTGAATAAAATAAAGCCAGGAAAGAAAGGCAGGTGTGTTAAGGGAGCCGTCTA
D20S478	Chimpanzee	20	35477889	35478136	1	no	1	(TATC)9_(ATCT)4_(N)123_(TC)5_(N)2_(TC)6	CCAAAGACAAGTTTGTT-------- [ TATCTATCTATCTATCTATCTATCTATCTATCTATC ] - [ ATCTATCTATCTATC T ] TATTCTATATCTTATCTACCCATCTATCTATCTATTCCATATCTAATCTATCTACCCATCCATCTATTCATCTATCTATGTTTCCTATTGCTGCTATAACAAATCACATAGGCTTATCTATCA [ TCTCTCTCTC ] TG [ TCTCTCTCTCTC ] ATTTATATTAGTTTTCTATTGCTGCTATAACA
	Human	20	36665442	36665697	1		9	(TATC)13_(N)123_(TC)5_(N)2_(TC)6	CCAAAGACAAGTTTGTTTATCTGTC [ TATCTATCTATCTATCTATCTATCTATCTATCTATC T ATCTATCTATCTATC ] - TATTCTATATCTAATCTATCCATCTATCTATCTATTCTGTATCTAATCTATCTATCCATCTATCTATTCATCTATCTATGTTTCCTATTGCTGCTATAACAAATCACATAAGCTTATCTATCA [ TCTCTCTCTC ] TG [ TCTCTCTCTCTC ] ATTTATATTAGTTTTCTATTGCTGCTATAACA
D20S481	Chimpanzee	20	42115348	42115565	1	no	0	(CTAT)10_(N)17_(CAT)5	TGGGTTATGAGTGCACACAGGAAAATTGGTACCTGATGTGGAAGGTAGAGAAATACTGAGGAAAAAGCTCTCTGAAGCAGGTGTT [ CTATCTATCTATCTAT CTAT CTATCTATCTATCTATCTAT____________________ ] CATCTGTCTATCATCAA [ CATCATCATCATCAT ] CCTTTCCTCTATTTCTAGTGCAATCTGTGGTTACCTCCTAGCTGTGTATCTTTTTGCTGTT
	Human	20	43201695	43201932	1		0	(CTAT)4_(N)4_(CTAT)10_(N)17_(CAT)5	TGGGTTATGAGTGCACACAGGAAAATTGGTACCTGATGTGGAAGGTAGAGAAATACTGAGGAAAAAGCTCTCTGAAGCAGGTGTT [ CTATCTATCTATCTAT ] CTGT [ CTATCTATCTATCTATCTATCTATCTATCTATCTATCTAT ] CATCTGTCTATCATCAA [ CATCATCATCATCAT ] CCTTTCCTCTCTTTCTAGTGCAATCTGTGGTTACCTCCTAGCTGTGTGTCTTTTTGCTGTT
AAT269_20	Chimpanzee	20	46373423	46373663	2	no	0	(TAT)14	GTCGAATGATGGCTTTCCTGGGCTCCAGGGATGTTTGCTTTCAGGGACCCTCCCTCTAGCTTGTGACTGCACTGTATAAAGACAAGTAAAATCCAGGCTGGATTTGTGATCCACTAA [ TATTATTATTATTATTATTATTATTATTATTATTATTATTAT ] TGCATCAGTTTTTTTCTTCTGGTTTTAAAAGGAATTAAAATTAAAATGTCTTTGTGGGCCCTAAAAGTGTATGGGCACTGGG
	Human	20	47390000	47390240	2		0	(TAT)14	GTCGAATGATGGCTTTCCTGGGCTCCAGGGATGTTTGCTTTCAGGGACCCTCCCTCTAGCTTGTGACTGCACTGTATAAAGACAAGTAAAATCCAGGCTGGATTTGTGATCCACTAA [ TATTATTATTATTATTATTATTATTATTATTATTATTATTAT ] AGCATCAGTTTTTTTCTTCTGGTTTTAAAAGAAATTAAAATTAAAATGTCTTTGTGGGCCCTAAAAGTGTATGGGCACTGGG
D20S480	Chimpanzee	20	50341641	50341906	2	no	0	(TATC)10	GTGGTGAACACCAATAAATGGTTCCTAAGACAGCCACTGTCTTGTTCTTGATATTCTTTCTGGCTTTTTGTCTCTGTTTCATTCTCCTTTTGGGGGTTATTTTCCCTTGCTTTTTAATTATTCTGATGTTAGTTTTCAGCCAGTTCTCAGACCACACTTATAGAAGTCAAACTCCCCTAAAAAACCA [ TATCTATCTATCTATCTATCTATCTATCTATCTATCTATC____________ ] -----------TATTTTAACGCACAGTCGAGTTTATTGTTTTATTTGCTT
	Human	20	51290618	51290906	2		11	(TATC)13	GTGGTGAACACCAATAAATGGTTCCTAAGACAGCCATTGTCTTGTTCTTGATATTCTTTCTGGCTTTTTGTCTCTGTTTCATTCTCCTTTTGGGGGTTATTTTCCCTTGCTTTTTAATTATTCTGATGTTAGTTTTCAGCCAGTTCTCAGACCACACTTATAGAAGTCAAACTCCCCTAAAAAACCA [ TATCTATCTATCTATCTATCTATCTATCTATCTATCTATCTATCTATCTATC ] ATCTATCTATCTATTTTAATGCACAGTCGAGTTTATTGTTTTATTTGCTT
D20S164	Chimpanzee	20	55690895	55691075	2	no	0	(GGAA)3	ATGAGGCTGGCAGACTAGTGGAGTCACAGGGAGAGGAAGGGAGAAATGAGGGAAGGGAAGGGAAGGGGAAGAGGGAAGGAAGGAGGGAGGAAGAAAGGACGGAG GGAAGGAAGGAA>>>>>>>> GGAGAAAAGAAAAAGTTAAGAAGCCTAAAGTGACAGCTCACTAGCAGTGAGCACACCTAGCACCC
	Human	20	56486762	56486950	2		8	(GGAA)5	ATGAGGCTGGCAGACTCGTGGAGTCACAGGCAGAGGAAGGGAGAAATGAGGGAAGGGAAGGGAAGGGGAAAAGGGAAGGAAGGAGGGAGGAAGAAAGGACAGAG [ GGAAGGAAGGAAGGAAGGAA ] GGAGAAAAGAAAAAGTTAAGAAGCCTAAAGTGACAGCCCACTAGCAGTGAGCACACCTAGCACCC
D21S1437	Chimpanzee	21	6713679	6713780	1	no	0	(GGAA)7	ATGTACATGTGTCTGGGAAGGAGGGAAGGAAGGATGGAAGGAG [ GGAAGGAAGGAAGGAAGGAAGGAAGGAA____________________ ] GGACAAGTGTTGGCAGTAAATATGTAGAGAA
	Human	21	20568710	20568831	1		0	(GGAA)12	ATGTACATGTGTCTGGGAAGGAGGGAAGGAAGGACGGAAGGAG [ GGAAGGAAGGAAGGAAGGAAGGAAGGAAGGAAGGAAGGAAGGAAGGAA ] GGACAAGTGTTGGCAGTAAATATGTAGAGAA
D21S2052	Chimpanzee	21	13626722	13626833	1	no	23	(TAGA)4_(N)23_(TAGA)5	GCACCCCTTTATACTTGGCTGTGATAT [ TAGATAGATAGATAGA________________________ ] TGATTGATAGATAGATAGATGAT [ TAGATAGATAGATAGATAGA ] ----------------GGGATAGATGGATGGTAGAGTACTA
	Human	21	27740432	27740559	1		16	(TAGA)10_(N)3_(TAGA)5	GCACCCCTTTATACTTGGCTGTGA--- [ TAGATAGATAGATAGATAGATAGATAGATAGATAGATAGA ] TGA-------------------- [ TAGATAGATAGATAGATAGA ] CAGACAGATAGATAGAGGGATAGATGGATGGTAGAGTACTA
D21S1440	Chimpanzee	21	23861884	23862038	2	no	3	(TAA)11	GAGTTTGAAAATAAAGTGTTCTGCTACTAAAAAA------ [ TAATAATAATAATAATAATAATAATAATAATAA ] AAAAATTGAAGGCTACAGGACCAGATCAGGTCTTA----AGTCTTTCACAACTAAGAAAGTCTAAAGTTGTATAAAACTAAAAGGGGTGGGG
	Human	21	38063497	38063658	2		10	(TAA)11	GAGTTTGAAAATAAAGTGTTCTGCTACTAAAAAAATATAG [ TAATAATAATAATAATAATAATAATAATAATAA ] ---AATTGAAGGCTACAGGACCAGATCAGGTCTTACTTAAGTCTTTCACAACTAAGAAAGTCTGAAGTTGTATAAAACTAAAAGGGGTGGGG
D21S1446	Chimpanzee	21	32660986	32661206	1	no	0	(TCTA)4_(N)3_(TCTA)12	ATGTACGATATGTAATACTTGACAATGATCATAAATGACCATCTTACTGGTTTATGTATTTACTATACAATACATTTTATTATTTTAGATGGTAC---- [ TCTATCTATCTATCTA____________________________ ] TCA [ TCTATCTATCTATCTATCTATCTATCTATCTATCTATCTATCTATCTA ] TGTAAAGTTAGTTAACAGTTAGTTACCAGTAAAATAGCCTCGAGCAGGTCCTTTGGGAC
	Human	21	46862013	46862233	1		4	(TCTA)11_(N)3_(TCTA)4	ATGTACGATACGTAATACTTGACAATGATCATAAATGACCATCTTACTGGTTTATGTATTTACTATACAATACATTTTATTATTTTAGATGGTACTCTT [ TCTATCTATCTATCTATCTATCTATCTATCTATCTATCTATCTA ] TCA [ TCTATCTATCTATCTA________________________________ ] TGTAAAGTTAGTTAACAGTTAGTTACCAGTAAAATAGCCTCGAGCAGGTCCTTTGGGAC
D22S1045	Chimpanzee	22	35769733	35769888	1	no	0	(ATT)14	GCTAGGTTTTCCCCGATGATAGTAGTCTC [ ATTATTATTATTATTATTATTATTATTATTATTATTATTATT ] ACTATTATTGTTATAAAAATATTGCCAATCATACATTCGCGTGATCACTCACACTGTGCCGGGCACTCTTGAGAGCACTTTACAT
	Human	22	21337371	21337508	1		0	(ATT)8	GCTAGATTTTCCCCGATGATAGTAGTCTC [ ATTATTATTATTATTATTATTATT__________________ ] ACTATTATTGTTATAAAAATATTGCCAATCATACATTCGCGTGATCACTCACACTGTGCCGGGCACTCTTGAGAGCACTTTACAT
D22S532	Chimpanzee	22	44530557	44530745	2	no	20	(AGAT)13_(N)3_(CAGA)8	AGGAGGCAGAGGTTACAGTAAGCCGAGATCGTGCCACTGCACCCCAGCCTGGGCAACAGAGCGAGACTCAGTCTC [ AGATAGATAGATAGATAGATAGATAGATAGATAGATAGATAGATAGATAGAT ] A--G---G----- [ CAGACAGACAGACAGACAGACAGACAGACAGA ] ACTATATCAAGTATCTTCTCAGACCAC
	Human	22	30035789	30035967	2		10	(AGAT)13_(N)13_(CAGA)3	AGGAGGCAGAGGTTACAGTAAGCCAAGATCGTGCCACTGCACCCCAGCCTGGGCAACAGAGCGAGACTCAGTCTC [ AGATAGATAGATAGATAGATAGATAGATAGATAGATAGATAGATAGATAGAT ] ATAGATAGATAGA CAGACAGACAGA>>>>>>>>>>>>>>>>>>>> ACTATATCAAGTATCTTCTCAGACCAC
