# Supplementary material for: Sequence differences at orthologous microsatellites inflate estimates of human-chimpanzee differentiation
Source: BMC Genomics. 2014 Nov 18;15:990. doi: 10.1186/1471-2164-15-990 (PMC4253012; doi:10.1186/1471-2164-15-990)
Supplement: Supplementary file 5 — Additional file 5: A Zip archive containing the dataset comprised of genotypes given as repeat numbers. (ZIP 1 MB) [file 12864_2014_6702_MOESM5_ESM.zip]

Archive with 5 entries (5 files):
- kwongEtAl2014.codes.txt
- kwongEtAl2014.MS5879.numRpts.loci
- kwongEtAl2014.MS5879.numRpts.stru
- kwongEtAl2014.readme.txt
- kwongEtAl2014.subsets.txt
