# Supplementary material for: Sequence differences at orthologous microsatellites inflate estimates of human-chimpanzee differentiation
Source: BMC Genomics. 2014 Nov 18;15:990. doi: 10.1186/1471-2164-15-990 (PMC4253012; doi:10.1186/1471-2164-15-990)
Supplement: Supplementary file 5 — Additional file 5: A Zip archive containing the dataset comprised of genotypes given as repeat numbers. (ZIP 1 MB) [file 12864_2014_6702_MOESM5_ESM.zip › kwongEtAl2014.codes.txt]

populationID	populationName	location	geographicRegion	species
1	Central	captiveBorn-wildCaught	CHIMPANZEE	Chimpanzee
2	Eastern	wildCaught	CHIMPANZEE	Chimpanzee
3	Western	captiveBorn-wildCaught	CHIMPANZEE	Chimpanzee
4	Unreported	captiveBorn-wildCaught	CHIMPANZEE	Chimpanzee
5	Hybrid	captiveBorn	CHIMPANZEE	Chimpanzee
6	Bonobo	captiveBorn	CHIMPANZEE	Chimpanzee
20	Orcadian	OrkneyIslands	EUROPE	Human
21	Adygei	Russia-Caucasus	EUROPE	Human
22	Russian	Russia	EUROPE	Human
24	Basque	France	EUROPE	Human
25	French	France	EUROPE	Human
27	Italian	Italy-Bergamo	EUROPE	Human
28	Sardinian	Italy	EUROPE	Human
29	Tuscan	Italy	EUROPE	Human
34	Mozabite	Algeria-Mzab	MIDDLE_EAST	Human
36	Bedouin	Israel-Negev	MIDDLE_EAST	Human
37	Druze	Israel-Carmel	MIDDLE_EAST	Human
38	Palestinian	Israel-Central	MIDDLE_EAST	Human
50	Balochi	Pakistan	CENTRAL_SOUTH_ASIA	Human
51	Brahui	Pakistan	CENTRAL_SOUTH_ASIA	Human
52	Burusho	Pakistan	CENTRAL_SOUTH_ASIA	Human
54	Hazara	Pakistan	CENTRAL_SOUTH_ASIA	Human
56	Kalash	Pakistan	CENTRAL_SOUTH_ASIA	Human
57	Makrani	Pakistan	CENTRAL_SOUTH_ASIA	Human
58	Pathan	Pakistan	CENTRAL_SOUTH_ASIA	Human
59	Sindhi	Pakistan	CENTRAL_SOUTH_ASIA	Human
81	Piapoco	Colombia	AMERICA	Human
82	Karitiana	Brazil	AMERICA	Human
83	Surui	Brazil	AMERICA	Human
86	Maya	Mexico	AMERICA	Human
87	Pima	Mexico	AMERICA	Human
430	BantuSouthAfrica	SouthAfrica	AFRICA	Human
441	BantuKenya	Kenya	AFRICA	Human
464	Mandenka	Senegal	AFRICA	Human
465	Yoruba	Nigeria	AFRICA	Human
488	BiakaPygmy	CentralAfricanRepublic	AFRICA	Human
489	MbutiPygmy	Congo	AFRICA	Human
494	San	Namibia	AFRICA	Human
501	Assamese	India	CENTRAL_SOUTH_ASIA	Human
502	Bengali	India	CENTRAL_SOUTH_ASIA	Human
504	Gujarati	India	CENTRAL_SOUTH_ASIA	Human
505	Hindi	India	CENTRAL_SOUTH_ASIA	Human
506	Kannada	India	CENTRAL_SOUTH_ASIA	Human
507	Kashmiri	India	CENTRAL_SOUTH_ASIA	Human
508	Konkani	India	CENTRAL_SOUTH_ASIA	Human
509	Malayalam	India	CENTRAL_SOUTH_ASIA	Human
510	Marathi	India	CENTRAL_SOUTH_ASIA	Human
511	Marwari	India	CENTRAL_SOUTH_ASIA	Human
512	Oriya	India	CENTRAL_SOUTH_ASIA	Human
513	Parsi	India	CENTRAL_SOUTH_ASIA	Human
514	Punjabi	India	CENTRAL_SOUTH_ASIA	Human
515	Tamil	India	CENTRAL_SOUTH_ASIA	Human
516	Telugu	India	CENTRAL_SOUTH_ASIA	Human
601	Han	China	EAST_ASIA	Human
602	Han-NChina	China	EAST_ASIA	Human
606	Dai	China	EAST_ASIA	Human
607	Daur	China	EAST_ASIA	Human
608	Hezhen	China	EAST_ASIA	Human
611	Lahu	China	EAST_ASIA	Human
612	Miao	China	EAST_ASIA	Human
613	Oroqen	China	EAST_ASIA	Human
615	She	China	EAST_ASIA	Human
616	Tujia	China	EAST_ASIA	Human
617	Tu	China	EAST_ASIA	Human
618	Xibo	China	EAST_ASIA	Human
619	Yi	China	EAST_ASIA	Human
622	Mongola	China	EAST_ASIA	Human
625	Naxi	China	EAST_ASIA	Human
629	Uygur	China	CENTRAL_SOUTH_ASIA	Human
677	Cambodian	Cambodia	EAST_ASIA	Human
684	Japanese	Japan	EAST_ASIA	Human
690	TundraNentsi	Siberia	EAST_ASIA	Human
699	Yakut	Siberia	EAST_ASIA	Human
811	Chipewyan	Canada	AMERICA	Human
812	Cree	Canada	AMERICA	Human
813	Ojibwa	Canada	AMERICA	Human
821	Kaqchikel	Guatemala	AMERICA	Human
822	Mixtec	Mexico	AMERICA	Human
823	Mixe	Mexico	AMERICA	Human
824	Zapotec	Mexico	AMERICA	Human
831	Guaymi	Panama	AMERICA	Human
832	Cabecar	CostaRica	AMERICA	Human
833	Aymara	Chile	AMERICA	Human
834	Huilliche	Chile	AMERICA	Human
835	Guarani	Brazil	AMERICA	Human
836	Ache	Paraguay	AMERICA	Human
837	Kaingang	Brazil	AMERICA	Human
838	Quechua	Peru	AMERICA	Human
841	Kogi	Colombia	AMERICA	Human
842	Zenu	Colombia	AMERICA	Human
843	Inga	Colombia	AMERICA	Human
844	Wayuu	Colombia	AMERICA	Human
845	TicunaArara	Colombia	AMERICA	Human
846	TicunaTarapaca	Colombia	AMERICA	Human
847	Embera	Colombia	AMERICA	Human
848	Waunana	Colombia	AMERICA	Human
849	Arhuaco	Colombia	AMERICA	Human
871	Oriente	Guatemala	LATINO	Human
872	MexicoCity	Mexico	LATINO	Human
881	CVCR	CostaRica	LATINO	Human
882	Quetalmahue	Chile	LATINO	Human
883	Paposo	Chile	LATINO	Human
884	Catamarca	Argentina	LATINO	Human
885	Salta	Argentina	LATINO	Human
886	Tucuman	Argentina	LATINO	Human
887	RGS	Brazil	LATINO	Human
891	Pasto	Colombia	LATINO	Human
892	Peque	Colombia	LATINO	Human
893	Medellin	Colombia	LATINO	Human
894	Cundinamarca	Colombia	LATINO	Human
901	AshkenaziJ	Israel	EUROPE	Human
902	MoroccanJ	Israel	MIDDLE_EAST	Human
903	TunisianJ	Israel	MIDDLE_EAST	Human
904	TurkishJ	Israel	MIDDLE_EAST	Human
1001	EastHigh-Gimi-Goroka	NewGuinea	OCEANIA	Human
1003	Sepik	NewGuinea	OCEANIA	Human
1004	Kove	NewBritain	OCEANIA	Human
1005	Anem-Keraiai	NewBritain	OCEANIA	Human
1006	Anem-Purailing	NewBritain	OCEANIA	Human
1007	Mangseng	NewBritain	OCEANIA	Human
1008	Melamela	NewBritain	OCEANIA	Human
1009	Mengen	NewBritain	OCEANIA	Human
1010	Sulka-Ganai	NewBritain	OCEANIA	Human
1011	Sulka-Watwat	NewBritain	OCEANIA	Human
1012	Kol	NewBritain	OCEANIA	Human
1013	Nakanai-Bileki	NewBritain	OCEANIA	Human
1014	Nakanai-Loso	NewBritain	OCEANIA	Human
1015	Mamusi-Kisiluvi	NewBritain	OCEANIA	Human
1016	Mamusi-Lingite	NewBritain	OCEANIA	Human
1017	Ata-Uasilau	NewBritain	OCEANIA	Human
1018	Ata-Lugei	NewBritain	OCEANIA	Human
1019	Baining-Malasait	NewBritain	OCEANIA	Human
1020	Baining-Marabu	NewBritain	OCEANIA	Human
1021	Baining-Rangulit	NewBritain	OCEANIA	Human
1022	Tolai-Kabakada	NewBritain	OCEANIA	Human
1023	Tolai-Vunairoto	NewBritain	OCEANIA	Human
1024	Mussau	Mussau	OCEANIA	Human
1025	Lavongai-North	NewHanover	OCEANIA	Human
1026	Lavongai-South	NewHanover	OCEANIA	Human
1027	Tigak	NewIreland	OCEANIA	Human
1028	Nalik	NewIreland	OCEANIA	Human
1029	Notsi	NewIreland	OCEANIA	Human
1030	Kuot-Kabil	NewIreland	OCEANIA	Human
1031	Kuot-Lamalaua	NewIreland	OCEANIA	Human
1032	Madak	NewIreland	OCEANIA	Human
1033	Saposa	Bougainville	OCEANIA	Human
1034	Teop	Bougainville	OCEANIA	Human
1035	Aita	Bougainville	OCEANIA	Human
1037	Nasioi	Bougainville	OCEANIA	Human
1040	Micronesians	Micronesia	OCEANIA	Human
1041	Samoans	Polynesia	OCEANIA	Human
1042	Maoris	Polynesia	OCEANIA	Human
1043	Ami	Taiwan	EAST_ASIA	Human
1044	Taruko	Taiwan	EAST_ASIA	Human
1101	Hadza	Tanzania	AFRICA	Human
1102	Sandawe	Tanzania	AFRICA	Human
1103	Iraqw	Tanzania	AFRICA	Human
1104	Turu	Tanzania	AFRICA	Human
1105	Mbugwe	Tanzania	AFRICA	Human
1106	Rangi	Tanzania	AFRICA	Human
1107	Burunge	Tanzania	AFRICA	Human
1108	Maasai-Tanzania	Tanzania	AFRICA	Human
1109	Akie	Tanzania	AFRICA	Human
1110	Pare	Tanzania	AFRICA	Human
1111	Mbugu	Tanzania	AFRICA	Human
1112	Baka	Cameroon	AFRICA	Human
1113	Bakola	Cameroon	AFRICA	Human
1114	Bedzan	Cameroon	AFRICA	Human
1115	Mvae	Cameroon	AFRICA	Human
1116	Ngumba	Cameroon	AFRICA	Human
1117	FulaniAdamawa	Cameroon	AFRICA	Human
1118	Kanuri	Cameroon	AFRICA	Human
1119	Mada	Cameroon	AFRICA	Human
1120	Zime	Cameroon	AFRICA	Human
1121	Ouldeme	Cameroon	AFRICA	Human
1122	Giziga	Cameroon	AFRICA	Human
1123	Mandara	Cameroon	AFRICA	Human
1124	Baggara	Cameroon	AFRICA	Human
1125	Kotoko	Cameroon	AFRICA	Human
1126	Zulgo	Cameroon	AFRICA	Human
1127	Bamoun	Cameroon	AFRICA	Human
1128	Banen	Cameroon	AFRICA	Human
1129	Bafia	Cameroon	AFRICA	Human
1130	Lemande	Cameroon	AFRICA	Human
1131	Batanga	Cameroon	AFRICA	Human
1132	Podokwo	Cameroon	AFRICA	Human
1159	Yoruba	Nigeria	AFRICA	Human
1185	Bassange	Nigeria	AFRICA	Human
1186	Igbo	Nigeria	AFRICA	Human
1187	Igala	Nigeria	AFRICA	Human
1188	Gwari	Nigeria	AFRICA	Human
1189	Hausa-Nigeria	Nigeria	AFRICA	Human
1190	BejaBanuamir	Sudan	MIDDLE_EAST	Human
1191	Dinka	Sudan	AFRICA	Human
1192	Datoga	Tanzania	AFRICA	Human
1193	Sukuma	Tanzania	AFRICA	Human
1194	Gogo	Tanzania	AFRICA	Human
1195	FiomeGorowa	Tanzania	AFRICA	Human
1196	Iyassa	Cameroon	AFRICA	Human
1197	Fang	Cameroon	AFRICA	Human
1198	Mabea	Cameroon	AFRICA	Human
1199	Yambassa	Cameroon	AFRICA	Human
1200	SouthTikar	Cameroon	AFRICA	Human
1201	NorthTikar	Cameroon	AFRICA	Human
1202	Ntumu	Cameroon	AFRICA	Human
1203	Massa	Cameroon	AFRICA	Human
1204	Tupuri	Cameroon	AFRICA	Human
1205	Bulu	Cameroon	AFRICA	Human
1206	Ashanti	Ghana	AFRICA	Human
1207	Brong	Ghana	AFRICA	Human
1209	Chicago	USA	AFROEUROPEAN	Human
1210	Pittsburgh	USA	AFROEUROPEAN	Human
1211	Baltimore	USA	AFROEUROPEAN	Human
1212	NorthCarolina	USA	AFROEUROPEAN	Human
1214	MaasaiMumonyot	Kenya	AFRICA	Human
1215	MaasaiIlgwesi	Kenya	AFRICA	Human
1216	Samburu	Kenya	AFRICA	Human
1217	Yaaku	Kenya	AFRICA	Human
1219	Sambaa	Tanzania	AFRICA	Human
1220	Dorobo	Tanzania	AFRICA	Human
1222	Australian	Australia	OCEANIA	Human
1223	BejaHadandawa	Sudan	MIDDLE_EAST	Human
1224	Tugen	Kenya	AFRICA	Human
1225	Burji	Ethiopia	AFRICA	Human
1226	Marakwet	Kenya	AFRICA	Human
1227	Luhya	Kenya	AFRICA	Human
1228	Luo	Kenya	AFRICA	Human
1229	Kikuyu	Kenya	AFRICA	Human
1230	Sengwer	Kenya	AFRICA	Human
1231	Okiek	Kenya	AFRICA	Human
1232	Wata	Kenya	AFRICA	Human
1233	Nandi	Kenya	AFRICA	Human
1234	ElMolo	Kenya	AFRICA	Human
1235	Gabra	Kenya	AFRICA	Human
1236	Sabaot	Kenya	AFRICA	Human
1237	Rendille	Kenya	AFRICA	Human
1238	Turkana	Kenya	AFRICA	Human
1239	Pokot	Kenya	AFRICA	Human
1240	Borana	Kenya	AFRICA	Human
1241	Ilchamus	Kenya	AFRICA	Human
1242	Konso	Ethiopia	AFRICA	Human
1243	Laka	Chad	AFRICA	Human
1244	Ngambaye	Chad	AFRICA	Human
1245	Kaba	Chad	AFRICA	Human
1246	Bulala	Chad	AFRICA	Human
1247	Kanembou	Chad	AFRICA	Human
1248	Mbum	CentralAfricanRepublic	AFRICA	Human
1249	TutsiHutu	Rwanda	AFRICA	Human
1250	Yakoma	CentralAfricanRepublic	AFRICA	Human
1252	Gbaya	CentralAfricanRepublic	AFRICA	Human
1253	FulaniMbororo	Cameroon	AFRICA	Human
1254	Wimbum	Cameroon	AFRICA	Human
1255	Batie	Cameroon	AFRICA	Human
1256	Hausa-Cameroon	Cameroon	AFRICA	Human
1257	Kongo	DemocraticRepublicCongo	AFRICA	Human
1258	Barega	DemocraticRepublicCongo	AFRICA	Human
1259	Baluba	DemocraticRepublicCongo	AFRICA	Human
1262	Dioula	IvoryCoast	AFRICA	Human
1266	Ewondo	Cameroon	AFRICA	Human
1267	Eton	Cameroon	AFRICA	Human
1268	Nuer	Sudan	AFRICA	Human
1269	Shilook	Sudan	AFRICA	Human
1270	Nyimang	Sudan	AFRICA	Human
1271	Sara-various	Chad	AFRICA	Human
1272	CapeTown	SouthAfrica	AFROEUROPEAN	Human
1273	Venda	SouthAfrica	AFRICA	Human
1274	!XunKxoe	SouthAfrica	AFRICA	Human
1275	Xhosa	SouthAfrica	AFRICA	Human
1276	Koma	Nigeria	AFRICA	Human
1277	BetaIsrael	Ethiopia	AFRICA	Human
1278	Dogon	Mali	AFRICA	Human
1280	Temani	Yemen	MIDDLE_EAST	Human
1281	Fulani-Nigeria	Nigeria	AFRICA	Human
