# Supplementary material for: Sequence differences at orthologous microsatellites inflate estimates of human-chimpanzee differentiation
Source: BMC Genomics. 2014 Nov 18;15:990. doi: 10.1186/1471-2164-15-990 (PMC4253012; doi:10.1186/1471-2164-15-990)
Supplement: Supplementary file 5 — Additional file 5: A Zip archive containing the dataset comprised of genotypes given as repeat numbers. (ZIP 1 MB) [file 12864_2014_6702_MOESM5_ESM.zip › kwongEtAl2014.MS5879.numRpts.loci]

ScreeningSet Name RepeatSize ChimpChr Chimp_Position_bp HumanChr Human_Position_bp
10 D1S1596 TETRA 1 59813252 1 59503003
10 TPO.D2S TETRA 2A 1444398 2 1472432
10 D2S2952 TETRA 2A 8034990 2 7995587
10/13 D2S405 TETRA 2A 29659395 2 29330275
10 D2S1394 TETRA 2A 73868038 2 72992782
10/13 D2S2972 TETRA 2A 102256535 2 101938621
10/13 D2S1399 TETRA 2B 151528996 2 147926655
10/13 D2S1353 TRI 2B 162953888 2 159267253
10/13 D2S434 TETRA 2B 222762204 2 218284869
10 D2S1363 TETRA 2B 231309924 2 226737944
10/13 D2S427 TETRA 2B 236593350 2 231914630
13 GATA23A02_2 TETRA 2B 240337448 2 235684352
13 AGAT021_2 TETRA 2B 246746770 2 241997098
13 GATA131D09_3 TETRA 3 4355270 3 4251137
10 D3S1768 TETRA 3 35147610 3 34567043
10/13 D3S2409 TRI 3 50154216 3 49383007
13 AGAT128_3 TETRA 3 63459143 3 62524838
13 AAC023_3 TRI 3 69200967 3 67960476
10/13 D3S2460 TETRA 3 121043708 3 115810610
10/13 D3S4523 TRI 3 124544386 3 119301939
13 AAT071_3 TRI 3 154118790 3 148576159
10/13 D3S2398 TETRA 3 193777727 3 187848312
10 D4S2366 TETRA 4 6643323 4 6535751
13 ATT015_4 TRI 4 13730570 4 13535887
10/13 NA.D4S.1 TETRA 4 20976984 4 20722752
10 D4S2632 TETRA 4 35663383 4 35380600
10 D4S2367 TETRA 4 62498338 4 67965496
10/13 D4S2361 TRI 4 45887573 4 85224542
10/13 D4S2394 TRI 4 131900733 4 130517407
10/13 D4S1644 TETRA 4 143585220 4 141971006
10/13 D4S2368 TETRA 4 170944001 4 168953025
10 D5S2488 TRI 5 256933 5 227227
10/13 D5S2845 TETRA 5 92948279 5 22277082
10/13 D5S2500 TETRA 5 55957713 5 55637586
13 GATA138B05_5 TETRA 5 43504694 5 67297415
10/13 D5S1501 DI 5 36356702 5 74366774
52 GATA73D11P_5 TETRA 5 115382032 5 110165847
10/13 D5S1505 TETRA 5 120326919 5 115055135
10/13 D5S816 TETRA 5 136664247 5 131426362
52 ATA092P_5 TRI 5 141659735 5 136382010
10 D5S1456 TETRA 5 170620134 5 165064211
13 AAT013_5 TRI 5 174940488 5 169364587
10 D6S942 TETRA 6 784319 6 2047891
13 ATTT030_6 TETRA 6 9506164 6 10660772
13 ATA50C05_6 TRI 6 14052424 6 15186229
10/13 D6S1959 TETRA 6 20099444 6 21145440
10/13 D6S1056 TETRA 6 94083926 6 94518369
10/13 D6S1040 TETRA 6 131980568 6 131732263
10/13 NA.D6S.1 TETRA 6 149222037 6 148707640
13 ATA6C09P_6 TRI 6 161361624 6 160674700
10 D6S1027 TRI 6 170627153 6 169922875
52 GATA61G06_7 TETRA 7 4261016 7 5597235
52 TATC010P_7 TETRA 7 6304404 7 7699412
10 D7S1802 TETRA 7 19279765 7 20671919
10 D7S1818 TETRA 7 47999239 7 49359514
10/13 D7S3046 TETRA 7 67623147 7 68190424
10/13 D7S1799 TETRA 7 106050262 7 103982331
13 GATA63F08P_7 TETRA 7 141556563 7 139427950
10/13 NA.D7S.1 TETRA 7 145438632 7 143354701
13 ATAA018P_8 TETRA 8 17550248 8 21291854
10 D8S1110 TETRA 8 49965440 8 53343662
10/13 D8S2324 TETRA 8 71301394 8 74416986
10/13 D8S1108 TETRA 8 133990262 8 136360966
10 D8S373 TETRA 8_AACZ03163423_random 638 8 144296612
52 TAA005_9 TRI 9 1657300 9 1641111
52 GATA175H06M_9 TETRA 9 7993573 9 7919093
10 NA.D9S.1 TETRA 9 10367340 9 10220459
52 GATA22H04M_9 TETRA 9 82003838 9 85156440
52 AAT261_9 TRI 9 91167487 9 94159596
10 D9S910 TRI 9 97660460 9 100663772
10/13 D9S934 TETRA 9 117326153 9 120135687
13 ATCC001_10 TETRA 10 6440082 10 6434427
10 D10S1412 TRI 10 9340013 10 9303908
10/13 D10S1221 TRI 10 54150640 10 57200000
10/13 D10S1432 TETRA 10 71473769 10 74329489
10/13 D10S2327 TETRA 10 77575259 10 80382155
10 D10S2470 TETRA 10 90127805 10 92354723
10 D10S677 TETRA 10 93761085 10 95954534
10/13 D10S1230 TRI 10 120453517 10 122732744
10/13 D10S1222 TRI 10 127136096 10 129150851
10 D10S1248 TETRA 10 128985467 10 130982572
10/13 D11S1981 TETRA 11 16852813 11 17042854
10/13 D11S2365 TETRA 11_GL391837_random 2387582 11 55962492
10 D11S4459 TRI 11_GL391837_random 2707323 11 56271219
10 D11S2371 TETRA 11 71547000 11 73182876
10/13 D11S2002 TETRA 11 78083598 11 79643170
10 D11S1998 TETRA 11 115741171 11 117203048
52 GATA7F09_12 TETRA 12 5996693 12 7587636
10/13 D12S373 TETRA 12 17163800 12 22158892
10 D12S1042 TRI 12 61007910 12 32793028
10 D12S1301 TETRA 12 45747198 12 42864746
10 D12S1064 TETRA 12 90592734 12 90494786
10 D12S1300 TETRA 12 98376027 12 98164807
10/13 NA.D12S.2 TETRA 12 103201490 12 102947134
10 NA.D13S.1 TRI 13 30112670 13 29970755
10 D13S1807 TETRA 13 54207730 13 54004195
10/13 D13S800 TETRA 13 73181122 13 72772841
10/13 D13S317 TETRA 13 82174225 13 81620152
10 D13S796 TETRA 13 107592492 13 106687047
13 AGAT113Z_13 TETRA 13 112036817 13 111087729
52 ATA70B03P_14 TRI 14 22148189 14 3570629
13 ATA77F05_14 TRI 14 24129134 14 5613466
52 TCTA023P_14 TETRA 14 30946722 14 12401117
13 GATA90G11M_14 TETRA 14 46510763 14 27941959
10/13 D14S588 TETRA 14 68940102 14 50284456
13 GATA169E06_14 TETRA 14 74414796 14 55651287
10 D14S617 TETRA 14 91276732 14 72255495
13 ATGG002_14 TETRA 14 98422669 14 79273376
10 D15S659 TETRA 15 43241353 15 44161392
10 D15S1507 TETRA 15 62475173 15 63127168
10/13 D16S748 TRI 16 12245321 16 12313439
13 AAT107_16 TRI 16 58989048 16 44393316
10 D16S2624 TETRA 16 71049596 16 56051260
10/13 D17S974 TETRA 17 45459953 17 10549674
13 AAT245_17 TETRA 17 55907744 17 51761407
10 D17S1290 TETRA 17 56950125 17 52793317
13 TTCA006M_17 TETRA 17 76569291 17 72198315
13 AGAT060_18 TETRA 18 10299707 18 6199381
10/13 D18S877 TETRA 18 24914730 18 23531523
10/13 D18S535 TETRA 18 36394948 18 34959650
52 ATAG089P_18 TETRA 18 55995608 18 54275226
10 NA.D18S.2 TRI 18 67500806 18 65766466
52 GATA157H01_18 TETRA 18 69372987 18 67627907
10 D18S1371 TETRA 18 71712111 18 69929526
10/13 D19S714 TETRA 19 15906392 19 15625189
10/13 D19S559 TETRA 19 50014220 19 42133728
10/13 D20S482 TETRA 20 4396702 20 4576102
13 GATA72E11_20 TETRA 20 7235136 20 7274264
10 D20S477 TETRA 20 22546243 20 22360213
13 AAT269_20 TRI 20 46373543 20 47390120
10 D20S480 TETRA 20 50341774 20 51290762
10/13 D20S164 TETRA 20 55690985 20 56486856
10/13 D21S1437 TETRA 21 6713730 21 20568771
10 D21S2052 TETRA 21 13626778 21 27740496
10/13 D21S1440 TRI 21 23861961 21 38063578
10/13 D21S1446 TETRA 21 32661096 21 46862123
10/13 D22S1045 TRI 22 35769811 22 21337440
10/13 D22S532 TETRA 22 44530651 22 30035878
