# Supplementary material for: Sequence differences at orthologous microsatellites inflate estimates of human-chimpanzee differentiation
Source: BMC Genomics. 2014 Nov 18;15:990. doi: 10.1186/1471-2164-15-990 (PMC4253012; doi:10.1186/1471-2164-15-990)
Supplement: Supplementary file 7 — Additional file 7: Table S3: The value of each sequence and variability measure investigated for each of the 138 microsatellites included in the H e correlation analyses and interspecies comparisons. (XLSX 52 KB) [file 12864_2014_6702_MOESM7_ESM.xlsx]

## Sheet: TableS3
Table S3. The value of each sequence and variability measure investigated for each of the 138 microsatellites included in the He correlation analyses and interspecies comparisons.
nameInGenotypeDataFile	Species	motifSize(bp)	numberSTRregions	motifs	identicalMotifs	numberOfInterveningBasePairsSeparatingSTRs	numberDistinctAlleles	varianceNumberRepeats	rangeRepeats(Largest-Smallest)	meanPCRfragmentLength(bp)	meanNumberRepeats	maximumNumberRepeats	minimumNumberRepeats	expectedHeterozygosity
D1S1596	Chimpanzee	4	1	GATA	*	*	5	0.903734	5	114.825	12.4563	15	11	0.6625
	Human					*	6.886	1.09815	7.173	115.362	12.5962	14.974	8.801	0.701054
TPO.D2S	Chimpanzee	4	1	TGAA	*	*	6	1.31337	6	116.333	8.83333	12	7	0.630952
	Human					*	7.058	2.08266	7.235	122.162	10.3031	13.248	7.013	0.68757
D2S2952	Chimpanzee	4	2	TCTA-ATCT	Yes	2	20	14.2799	17.25	169.923	11.4807	20.75	4.5	0.821429
	Human					6	11.841	4.58652	10.0092	191.355	18.6102	23.664	14.6547	0.786873
D2S405	Chimpanzee	4	1	TAGA	*	*	10	2.38228	8	251.544	5.63603	11	4	0.470588
	Human					*	7.024	1.40308	7.078	246.598	11.4012	13.959	7.881	0.6868
D2S1394	Chimpanzee	4	1	TCTA	*	*	10	3.14082	10	156.909	9.72727	15	6	0.766234
	Human					*	6.766	1.19731	6.862	166.895	12.2551	15.041	9.179	0.723806
D2S2972	Chimpanzee	4	1	GATA	*	*	29	17.3615	19	230.744	14.186	24	6	0.869048
	Human					*	9.508	2.03852	9.041	228.476	12.19	15.966	7.925	0.713528
D2S1399	Chimpanzee	4	1	AGGA	*	*	12	7.28985	15	153.238	10.0595	17	3	0.654762
	Human					*	11.055	5.2787	11.244	149.648	15.1916	21.357	11.113	0.808851
D2S1353	Chimpanzee	3	1	AAT	*	*	8	4.90194	9	131.881	4.96032	11	3	0.261905
	Human					*	8.729	2.97997	8.976	150.412	13.1644	17.239	9.263	0.773029
D2S434	Chimpanzee	4	1	AGAT	*	*	11	2.75959	12	284.548	12.6369	20	9	0.761905
	Human					*	7.99	1.73849	8.21	271.952	14.5314	17.829	10.619	0.757848
D2S1363	Chimpanzee	4	2	GATG-GATA	No	0	10	5.62871	11	202.024	15.506	20	10	0.785714
	Human					0	8.753	3.34305	9.265	185.633	13.388	18.2225	9.9575	0.736902
D2S427	Chimpanzee	4	1	ATAG	*	*	9	1.36409	8.5	222.025	5.75617	11.5	4	0.37037
	Human					*	8.777	11.8872	12.748	245.24	8.45763	12.671	0.923	0.724921
GATA23A02_2	Chimpanzee	4	1	ATAG	*	*	14	1.50822	9	153.598	10.8994	16.25	8.25	0.817073
	Human					*	6.65	1.18224	6.8215	145.283	11.5477	14.0355	8.214	0.694115
AGAT021_2	Chimpanzee	4	2	AGAT-GATA	Yes	4	17	3.0849	13	222.387	15.0969	21	9	0.8
	Human					0	7.336	1.32771	7.3615	222.142	16.0261	18.9405	12.579	0.719235
GATA131D09_3	Chimpanzee	4	1	ATAG	*	*	9	1.6477	8	146.627	12.9067	16	9	0.690141
	Human					*	6.404	1.06978	6.64025	158.973	13.9717	16.5033	10.863	0.700533
D3S1768	Chimpanzee	4	1	TAGA	*	*	8	2.12478	9	171.263	6.31579	13	5	0.328947
	Human					*	8.119	2.17114	8.10275	196.446	11.572	14.6297	7.527	0.759674
D3S2409	Chimpanzee	3	1	AAT	*	*	8	2.01304	10	115.082	12.0274	17	8	0.657534
	Human					*	8.452	2.10542	9.728	117.196	12.846	17.045	8.317	0.617005
AGAT128_3	Chimpanzee	4	1	TAGA	*	*	10	2.15555	12	271.381	13.3452	17	6	0.761905
	Human					*	6.999	1.25328	7.145	272.295	15.5527	18.392	12.247	0.715453
AAC023_3	Chimpanzee	3	1	AAC	*	*	9	3.90914	9	216.457	15.1524	19	11	0.646341
	Human					*	8.38	4.29833	8.394	215.17	15.7041	19.332	11.938	0.684331
D3S2460	Chimpanzee	4	1	TATC	*	*	11	1.8725	8	166.476	11.869	14	7	0.638554
	Human					*	7.37	1.40473	7.61	160.617	12.4651	15.256	8.646	0.699417
D3S4523	Chimpanzee	3	1	ATA	*	*	3	0.150643	3	228.494	7.16463	9	7	0.231707
	Human					*	9.201	4.2994	9.61933	236.177	9.73382	15.56	6.94067	0.667941
AAT071_3	Chimpanzee	3	1	AAT	*	*	5	0.0892209	3.33333	165.857	8.95238	9	6.66667	0.0519481
	Human					*	8.35	2.46793	10.229	187.232	15.3689	18.315	9.086	0.7569
D3S2398	Chimpanzee	4	1	AGAT	*	*	11	2.86633	12	285.421	7.85526	12	1	0.763158
	Human					*	7.737	1.97884	7.765	279.226	10.337	13.385	6.62	0.747015
D4S2366	Chimpanzee	4	1	AGAT	*	*	8	1.52059	8	130.241	10.5602	15	8	0.722892
	Human					*	6.73	2.17547	6.728	128.338	6.08758	9.552	3.824	0.736762
ATT015_4	Chimpanzee	3	1	TTA	*	*	11	1.57599	8	269.708	9.56944	14	7	0.714286
	Human					*	18.059	4.90813	10.8823	288.383	12.8674	16.699	6.81667	0.791545
NA.D4S.1	Chimpanzee	4	1	GATA	*	*	8	1.72441	9	175.381	12.3452	16	8	0.785714
	Human					*	12.687	9.31442	13.3795	181.843	16.0236	23.6735	11.294	0.802119
D4S2632	Chimpanzee	4	1	AGAT	*	*	14	9.93695	18	150.45	14.1125	27	10	0.8
	Human					*	16.075	11.0235	19	149.427	13.8506	25	7	0.861444
D4S2361	Chimpanzee	3	1	TTA	*	*	7	1.70403	7	142.415	8.80488	13	7	0.670732
	Human					*	12.285	1.95968	9.704	155.58	13.1133	17.118	8.414	0.678388
D4S2367	Chimpanzee	4	1	AGAT	*	*	11	5.5649	10	133.156	8.53906	12	3	0.6375
	Human					*	6.415	1.68401	6.36925	136.195	9.2899	12.531	7.16175	0.675981
D4S2394	Chimpanzee	3	1	ATT	*	*	7	1.39024	7	248.646	11.5488	15	9	0.54878
	Human					*	9.155	5.14109	9.25667	243.754	10.0014	15.215	6.95833	0.745805
D4S1644	Chimpanzee	4	1	TCTA	*	*	9	2.15839	9	191.747	11.4367	15	7	0.797468
	Human					*	8.205	1.66025	9.174	195.41	12.3399	15.738	7.564	0.730129
D4S2368	Chimpanzee	4	1	TATC	*	*	7	2.32107	7	313.81	10.4524	13	7	0.845238
	Human					*	6.712	1.41294	6.714	319.274	10.8381	13.478	7.764	0.728435
D5S2488	Chimpanzee	3	1	TTA	*	*	18	9.34749	10.3333	264.185	12.7282	18	8.66667	0.714286
	Human					*	8.89	1.86993	9.105	271.343	16.1188	19.887	11.782	0.726799
D5S1501	Chimpanzee	2	1	AC	*	*	4	0.732075	4	87.2	10.6	12	9	0.45
	Human					*	11.978	5.6158	13.545	101.733	17.7525	24.107	11.562	0.731318
GATA138B05_5	Chimpanzee	4	1	TATC	*	*	8	1.07236	9	167.205	5.3012	12	4	0.204819
	Human					*	5.862	0.759418	6.054	187.853	10.4412	12.654	7.6	0.618348
D5S2500	Chimpanzee	4	1	ATAG	*	*	12	2.59449	13	156.262	11.8155	18	6	0.666667
	Human					*	9.442	4.29481	9.658	159.802	12.6472	17.605	8.947	0.785552
D5S2845	Chimpanzee	4	1	AGAT	*	*	7	2.04785	6	149.361	10.5904	13	8	0.746988
	Human					*	7.587	2.282	7.765	152.712	11.3921	14.727	7.962	0.735542
GATA73D11P_5	Chimpanzee	4	1	ATAG	*	*	8	1.87718	9	218.602	10.6506	16	8	0.638554
	Human					*	7.708	1.48069	9.735	227.307	13.0546	16.469	7.734	0.683828
D5S1505	Chimpanzee	4	2	AGAT	Yes	12	11	2.31577	14	215.38	8.09494	14	1	0.481013
	Human					2	11.678	5.50059	18.3435	259.271	22.0695	26.303	8.9595	0.824314
D5S816	Chimpanzee	4	1	ATCT	*	*	8	3.30022	8	242.181	9.29518	12	5	0.759036
	Human					*	7.801	4.13076	8.6505	237.629	8.25589	12.598	4.9475	0.792399
ATA092P_5	Chimpanzee	3	1	ATA	*	*	8	3.93487	8	222.169	8.72289	12	5	0.843373
	Human					*	7.604	1.81039	7.702	234.673	12.6009	15.697	8.995	0.726772
D5S1456	Chimpanzee	4	1	ATAG	*	*	13	3.83197	10	190.075	9.51884	13	4	0.890411
	Human					*	9.283	2.20325	9.329	201.037	10.4938	14.332	6.003	0.757057
AAT013_5	Chimpanzee	3	1	ATA	*	*	10	1.35551	9	257.167	9.38889	16	8	0.5
	Human					*	9.067	1.87136	8.532	272.824	14.6632	17.98	10.448	0.715623
D6S942	Chimpanzee	4	1	TAGA	*	*	10	1.77536	11	189.211	5.30263	13	3	0.263158
	Human					*	8.667	1.46017	8.3385	215.974	12.0146	16.113	8.7745	0.671512
ATTT030_6	Chimpanzee	4	1	TTAT	*	*	12	1.79843	9	120.274	6.31845	10.25	2.25	0.27381
	Human					*	5.437	1.40486	5.455	125.936	8.43001	10.157	5.702	0.710092
ATA50C05_6	Chimpanzee	3	1	ATT	*	*	13	4.35504	15	213.048	10.3492	20	6	0.77381
	Human					*	9.48	2.36255	9.35433	227.068	17.0303	19.7613	11.407	0.754947
D6S1959	Chimpanzee	4	1	TCTA	*	*	9	5.26889	9	164.762	9.69048	13	5	0.630952
	Human					*	6.641	1.1377	7.835	192.824	11.6983	13.979	7.144	0.474057
D6S1056	Chimpanzee	4	1	TAGA	*	*	11	2.63051	9	237.705	15.1762	20	12	0.771084
	Human					*	8.915	2.94054	9.13	249.436	12.185	16.706	8.576	0.802985
D6S1040	Chimpanzee	4	1	TCTA	*	*	7	2.09517	9	271.732	10.6829	15	7	0.646341
	Human					*	6.561	1.19582	6.929	275.928	11.7415	14.559	8.63	0.70214
NA.D6S.1	Chimpanzee	4	1	TCTA	*	*	12	2.08425	8	168.738	10.9345	14	7	0.97561
	Human					*	12.461	7.11488	13.049	177.012	8.02357	14.049	2	0.802087
ATA6C09P_6	Chimpanzee	3	1	TAA	*	*	10	3.33245	10	137.543	13.8476	17	8	0.768293
	Human					*	9.905	2.25487	9.77367	145.595	16.5253	19.9127	11.139	0.73662
D6S1027	Chimpanzee	3	1	ATA	*	*	6	0.609887	7	115.161	8.3869	13	7	0.380952
	Human					*	10.516	6.49005	9.912	124.408	10.4519	15.912	7	0.741448
GATA61G06_7	Chimpanzee	4	1	TAGA	*	*	9	1.13561	7.75	101.987	11.2468	15	8.25	0.675325
	Human					*	7.163	1.02983	7.287	109.724	11.2047	14.031	7.744	0.644495
TATC010P_7	Chimpanzee	4	1	TATC	*	*	8	1.30582	8	225.571	10.3929	14	7	0.797619
	Human					*	7.695	1.58423	8.066	235.579	13.0502	16.006	8.94	0.696249
D7S1802	Chimpanzee	4	2	GATA-ATAC	No	1	15	14.1916	15	167.69	17.1726	24	10	0.880952
	Human					3	8.271	1.36301	8.46175	186.508	21.3707	25.34	17.8783	0.708983
D7S1818	Chimpanzee	4	1	AGAT	*	*	12	2.88882	12	181.634	11.6585	18	7	0.646341
	Human					*	7.018	1.159	7.14	188.888	12.4344	15.252	9.112	0.707075
D7S3046	Chimpanzee	4	4	AGAT-GATA	Yes	126	25	5.46282	19.25	306.589	29.1473	40	21.75	0.797619
	Human					126	17.306	6.26119	16.6432	334.988	35.2109	41.7418	26.0985	0.849788
D7S1799	Chimpanzee	4	1	AGAT	*	*	11	4.27969	12	169.833	7.70833	13	2	0.833333
	Human					*	9.927	2.07007	10.052	180.087	11.2386	16.347	7.295	0.743406
GATA63F08P_7	Chimpanzee	4	1	TAGA	*	*	14	8.78559	11	148.89	5.2224	13	3	0.311688
	Human					*	8.25	1.52114	8.1645	166.637	11.6154	14.7782	7.61375	0.710611
NA.D7S.1	Chimpanzee	4	2	TATC	Yes	3	27	7.20719	14.5	192.619	12.1548	20.75	7.25	0.666667
	Human					3	12.263	1.63908	9.0375	201.024	16.0416	20.0485	12.011	0.73932
ATAA018P_8	Chimpanzee	4	1	ATAA	*	*	7	4.19586	7	115.833	8.70833	11	5	0.702381
	Human					*	6.023	1.14626	6.033	121.593	10.0977	11.782	6.749	0.596249
D8S1110	Chimpanzee	4	3	TCTA-ATCT	Yes	14	20	6.84882	16	270.772	22.1929	32	17	0.876543
	Human					29	13.818	3.40782	8.65825	277.551	16.8831	20.3133	12.655	0.73298
D8S2324	Chimpanzee	4	1	TCTA	*	*	13	5.26732	9.5	193.286	9.32143	15.5	7	0.654762
	Human					*	7.215	1.94749	7.326	205.948	11.4771	14.412	8.086	0.773063
D8S1108	Chimpanzee	4	1	TATC	*	*	10	4.02793	10	260.696	9.17391	14	5	0.811594
	Human					*	8.107	1.53746	7.989	261.238	11.3155	14.783	7.794	0.689642
D8S373	Chimpanzee	4	3	TAGG-GATG-TAGA	No	28	14	4.29757	13	202.798	20.4494	24	12	0.72619
	Human					28	8.958	2.46153	9.142	207.631	21.6381	26.305	18.163	0.79309
TAA005_9	Chimpanzee	3	2	TAG-TAA	No	0	9	2.12543	10	152.054	19.0179	24	15	0.464286
	Human					0	7.892	1.2667	8.042	163.568	22.9071	26.03	18.988	0.582113
GATA175H06M_9	Chimpanzee	4	1	GATA	*	*	8	1.51413	9	161.229	12.8072	19	11	0.590361
	Human					*	6.81	1.35704	7.027	152.424	11.6285	14.9	8.873	0.700903
NA.D9S.1	Chimpanzee	4	1	TATC	*	*	9	3.06449	9	189.556	9.38889	13	5	0.583333
	Human					*	7.833	1.52789	7.865	190.209	11.5548	15.296	8.431	0.714313
GATA22H04M_9	Chimpanzee	4	1	GATA	*	*	8	1.05984	8	203.976	11.244	15	8	0.654762
	Human					*	6.914	1.20938	6.7555	207.825	12.2564	15.095	9.3395	0.706149
AAT261_9	Chimpanzee	3	1	ATT	*	*	11	2.77841	11	134.768	14.9226	19	9	0.607143
	Human					*	9.102	5.05718	10.355	132.168	14.075	19.527	10.172	0.680932
D9S910	Chimpanzee	3	1	ATA	*	*	8	2.10302	7	117.583	10.1944	13	7	0.72619
	Human					*	8.866	8.0233	9.585	112.607	9.61679	15.513	6.928	0.687641
D9S934	Chimpanzee	4	1	AGAT	*	*	8	1.81679	8	212.905	11.7262	14	7	0.702381
	Human					*	7.695	1.49893	7.693	216.736	10.684	14.544	7.851	0.738109
ATCC001_10	Chimpanzee	4	1	TCCA	*	*	7	2.60647	7	308.595	10.1488	14	8	0.72619
	Human					*	7.988	2.1426	8.205	317.66	12.391	15.181	7.976	0.692264
D10S1412	Chimpanzee	3	1	ATA	*	*	10	4.25435	10	166.286	13.0952	17	8	0.797619
	Human					*	7.036	2.3571	7.094	156.266	9.81739	14.021	7.927	0.703342
D10S1221	Chimpanzee	3	1	AAT	*	*	7	0.861955	7	195.696	6.23214	12	6	0.0714286
	Human					*	9.938	7.03076	10.207	204.102	12.1027	16.93	7.723	0.745098
D10S1432	Chimpanzee	4	2	TATC	Yes	3	12	0.999196	6.75	173.47	16.1176	19	13.25	0.642857
	Human					3	7.048	1.19131	7.1505	172.627	15.8958	18.7042	12.5538	0.700587
D10S2327	Chimpanzee	4	1	GGAT	*	*	10	2.99237	10	215.22	14.8049	19	10	0.817073
	Human					*	7.701	4.17795	8.489	213.152	12.34	16.278	8.789	0.716477
D10S2470	Chimpanzee	4	1	TCTA	*	*	11	3.69119	12	253.363	11.8408	16	5	0.678571
	Human					*	9.017	1.78708	8.3265	258.063	13.7704	17.169	9.8425	0.745124
D10S677	Chimpanzee	4	2	AGGA	Yes	15	11	5.44867	14	197.806	14.2014	22	9	0.722222
	Human					15	9.325	3.11704	9.546	211.26	16.5282	20.309	11.763	0.795403
D10S1230	Chimpanzee	3	1	TAT	*	*	2	0.092479	2	114.307	7.10241	8	7	0.204819
	Human					*	8.874	2.60626	9.212	126.554	11.1728	15.166	6.954	0.733806
D10S1222	Chimpanzee	3	1	TTA	*	*	5	0.209553	5	224.173	7.05769	10	6	0.0641026
	Human					*	10.256	7.53043	10.254	229.509	11.8458	18.1	8.846	0.658237
D10S1248	Chimpanzee	4	1	TTCC	*	*	9	2.48117	9	246.367	13.3418	17	9	0.835443
	Human					*	7.954	1.86818	8.25075	249.219	14.0391	17.31	10.0593	0.763787
D11S1981	Chimpanzee	4	2	TAGG-AGAT	No	1	17	4.02769	12	155.845	17.4613	22	11	0.797619
	Human					1	10.186	2.82869	10.809	160.249	19.5099	23.984	14.175	0.789206
D11S2371	Chimpanzee	4	1	TATC	*	*	8	3.60252	10	195.306	7.57639	11	2	0.75
	Human					*	7.343	1.13444	7.827	199.821	11.7201	15.08	8.253	0.66223
D11S2002	Chimpanzee	4	1	ATAG	*	*	14	6.49075	11	249.185	12.2961	18	8	0.77381
	Human					*	7.071	1.54974	7.31525	239.891	10.9886	13.304	6.98875	0.739848
D11S1998	Chimpanzee	4	1	TATC	*	*	9	4.27835	9	136.373	8.84337	13	5	0.783133
	Human					*	7.513	4.0863	9.154	148.126	10.8103	14.154	6	0.728288
D11S2365	Chimpanzee	4	2	AGAT	Yes	3	14	1.61951	9	250.167	15.0417	17	9	0.77381
	Human					3	7.467	1.1508	7.68225	247.031	14.2523	16.713	10.0307	0.68149
D11S4459	Chimpanzee	3	1	TTA	*	*	9	5.09416	9	245.114	9.70482	14	6	0.710843
	Human					*	6.976	1.83415	7.103	247.841	10.6698	15.007	8.904	0.62417
GATA7F09_12	Chimpanzee	4	1	ATCT	*	*	9	3.01764	8	270.181	8.04518	12	5	0.771084
	Human					*	6.924	1.34485	6.612	280.945	10.7193	13.496	7.884	0.714066
D12S373	Chimpanzee	4	1	GATA	*	*	8	2.07135	9	213.821	10.4552	13	5	0.641975
	Human					*	6.618	1.34712	6.676	214.102	11.5384	14.292	8.616	0.711593
D12S1301	Chimpanzee	4	1	TCTA	*	*	17	1.83092	11.5	105.866	10.2165	15.75	5.25	0.695122
	Human					*	7.373	2.92408	7.37	107.483	7.80622	11.341	4.971	0.729632
D12S1042	Chimpanzee	3	1	TTA	*	*	10	5.26038	11	122.808	10.6026	16	6	0.615385
	Human					*	7.69	4.05878	7.825	128.114	13.3785	16.488	9.663	0.786589
D12S1064	Chimpanzee	4	1	TCTA	*	*	20	8.35384	15.5	182.085	12.2713	17.5	3	0.804878
	Human					*	11.385	2.44177	8.95325	188.03	13.7808	17.6142	9.661	0.79025
D12S1300	Chimpanzee	4	1	TAGA	*	*	9	1.69087	10	122.5	11.875	16	7	0.702381
	Human					*	7.63	1.87415	7.451	124.195	12.3703	15.875	9.424	0.735184
NA.D12S.2	Chimpanzee	4	2	ATCT	Yes	77	11	4.46692	13	232.952	17.9881	25	13	0.77381
	Human					97	8.558	2.54356	10.65	244.345	17.9473	23.654	14.004	0.743833
NA.D13S.1	Chimpanzee	3	1	TAA	*	*	10	2.40253	8	149.555	12.8516	17	10	0.682927
	Human					*	8.081	2.48126	8.098	154.357	14.4919	18.44	11.342	0.732289
D13S1807	Chimpanzee	4	1	TATC	*	*	10	3.36882	8.5	177.333	9.83333	13	5.5	0.448718
	Human					*	7.612	1.89077	7.0665	197.963	10.9934	13.9195	7.853	0.735523
D13S800	Chimpanzee	4	3	AGGT-AGAT	No	68	9	2.72526	11	310.19	20.7976	24	14	0.72619
	Human					60	9.003	1.74035	8.5285	304.946	20.4352	24.1185	16.59	0.753281
D13S317	Chimpanzee	4	1	TATC	*	*	8	1.75988	12	190.243	12.8108	15	4	0.486486
	Human					*	7.429	2.42366	7.394	187.6	11.2074	14.25	7.856	0.733233
D13S796	Chimpanzee	4	1	GATA	*	*	12	4.4907	12	155.929	13.2321	18	7	0.821429
	Human					*	9.688	2.62545	9.897	157.46	14.2962	18.026	9.129	0.797509
AGAT113Z_13	Chimpanzee	4	1	ATAG	*	*	8	2.79234	8	157.636	7.40909	11	4	0.649351
	Human					*	10.331	2.255	7.97975	177.444	5.32999	8.29175	1.312	0.728547
ATA70B03P_14	Chimpanzee	3	1	ATT	*	*	9	5.22326	9	161.944	9.64815	13	5	0.666667
	Human					*	10.24	2.59189	10.969	182.393	16.1364	20.625	10.656	0.713258
ATA77F05_14	Chimpanzee	3	1	ATT	*	*	11	2.86104	8	194.311	11.1037	15	8	0.792683
	Human					*	11.834	9.84625	12.553	202.33	17.6981	23.327	11.774	0.802586
TCTA023P_14	Chimpanzee	4	1	TATC	*	*	9	8.69372	10	166.548	7.1369	14	5	0.357143
	Human					*	11.188	0.913177	7.86475	190.146	13.2819	16.1367	9.272	0.695222
GATA90G11M_14	Chimpanzee	4	2	ATCT-TCTA	Yes	1	8	1.58426	9	236.429	15.8571	20	12	0.666667
	Human					1	6.031	0.783322	6.339	243.217	17.559	19.904	14.565	0.652918
D14S588	Chimpanzee	4	1	AAGG	*	*	7	3.01622	11	89.8333	5.20833	13	3	0.238095
	Human					*	9.669	3.17966	9.905	126.455	11.3597	17.228	8.323	0.761099
GATA169E06_14	Chimpanzee	4	1	AGAT	*	*	11	3.49591	11	171.542	9.88554	16	6	0.746988
	Human					*	6.102	1.02788	6.17	168.936	12.203	15.115	9.945	0.677983
D14S617	Chimpanzee	4	3	GCCT-CCTT-TTTC	No	5	15	13.7447	15	160.922	18.9805	25	11	0.779221
	Human					5	10.029	6.98836	10.177	151.85	16.6822	22.177	13	0.743788
ATGG002_14	Chimpanzee	4	1	GATG	*	*	2	0.327203	3	211.286	7.82143	8	6	0.178571
	Human					*	7.015	1.73675	8.077	228.598	11.174	13.833	6.756	0.679887
D15S659	Chimpanzee	4	1	GATA	*	*	9	2.46199	9	189.256	11.8141	16	8	0.782051
	Human					*	11.352	5.47917	11.3925	190.774	15.172	19.595	9.2025	0.828539
D15S1507	Chimpanzee	4	1	GATA	*	*	5	1.30971	5	212.525	10.1312	12	8	0.7625
	Human					*	6.461	1.72398	6.6105	208.736	9.18939	12.319	6.7085	0.665787
D16S748	Chimpanzee	3	1	TAT	*	*	10	3.49996	10	191.52	12.5067	16	7	0.866667
	Human					*	9.805	5.09428	10.833	192.166	12.8248	19.134	9.301	0.642857
AAT107_16	Chimpanzee	3	1	AAT	*	*	7	2.37122	13	197.768	8.25595	19	7	0.559524
	Human					*	8.782	2.50925	8.729	214.746	13.925	17.494	9.765	0.743954
D16S2624	Chimpanzee	4	2	ATCT-CTAC	No	2	7	2.49536	7	126.602	14.6506	18	12	0.73494
	Human					10	6.519	1.42023	6.62425	139.388	15.813	18.5613	12.937	0.722672
D17S974	Chimpanzee	4	1	GATA	*	*	10	3.61948	9	206.343	10.3358	13	5	0.771084
	Human					*	7.717	1.56545	7.387	207.52	9.66559	12.418	6.031	0.725964
AAT245_17	Chimpanzee	4	1	AAAT	*	*	3	0.141572	2	152.685	5.17113	6	5	0.297619
	Human					*	11.087	5.54453	11.512	178.054	11.5488	16.468	5.956	0.809803
D17S1290	Chimpanzee	4	2	AGAT-ATAG	Yes	3	17	1.35548	10	186.137	15.2842	20	11	0.666667
	Human					28	12.915	6.76118	13.181	194.187	16.0645	21.816	9.635	0.819737
TTCA006M_17	Chimpanzee	4	2	TTCA-TCAT	Yes	0	6	3.56832	9.25	158.889	12.9722	19.5	11.25	0.419753
	Human					0	6.043	1.30125	6.12125	166.247	14.8248	17.635	12.5137	0.725383
AGAT060_18	Chimpanzee	4	1	GATA	*	*	10	6.32132	10	279.357	9.08929	14	5	0.797619
	Human					*	7.767	3.44097	7.79	271.15	10.0497	13.128	6.338	0.756121
D18S877	Chimpanzee	4	1	TAGA	*	*	12	6.63905	8	130.619	9.40469	13	6	0.8125
	Human					*	7.612	1.41886	7.726	128.357	11.8504	14.553	7.827	0.708975
D18S535	Chimpanzee	4	1	GATA	*	*	13	2.64072	9	137.494	10.6235	14	6	0.756098
	Human					*	7.865	2.69885	7.889	146.16	12.7677	15.872	8.983	0.743289
ATAG089P_18	Chimpanzee	4	1	AGAT	*	*	8	1.89351	6	161.057	6.26424	10	5	0.683544
	Human					*	5.818	0.605055	5.839	160.698	10.6617	13.006	8.167	0.593417
NA.D18S.2	Chimpanzee	3	1	ATT	*	*	8	2.3035	8	175.958	7.31928	12	5	0.686747
	Human					*	11.022	6.70333	11.179	185.754	15.5201	20.011	9.832	0.793449
GATA157H01_18	Chimpanzee	4	1	ATCT	*	*	14	3.65059	9.5	184.608	7.15211	11.75	3.25	0.518072
	Human					*	6.895	1.38895	7.675	190.924	10.7306	13.165	6.49	0.723036
D18S1371	Chimpanzee	4	1	TCTA	*	*	8	1.34258	8	133.75	10.1875	13	6	0.594595
	Human					*	7.622	1.20697	7.306	146.427	12.3676	15.228	8.922	0.668352
D19S714	Chimpanzee	4	2	AGAC-GATA	No	17	12	2.69947	12.75	252.329	15.0823	19.75	8	0.780488
	Human					5	9.692	5.3965	9.79	239.8	17.9017	22.006	13.216	0.784758
D19S559	Chimpanzee	4	2	TAGA	Yes	3	17	3.09811	8.25	159.823	12.9558	17.25	10	0.707317
	Human					3	6.957	1.62147	6.6385	183.109	15.7989	18.3645	12.726	0.744757
D20S482	Chimpanzee	4	1	TCTA	*	*	9	1.61417	11	160.06	14.2651	20	10	0.650602
	Human					*	7.527	1.26849	7.662	158.783	13.9304	16.272	9.61	0.695945
GATA72E11_20	Chimpanzee	4	2	ATCT	Yes	3	12	5.753	11.75	264.843	11.2108	14	3.25	0.722892
	Human					3	7.297	1.49794	7.42925	281.612	14.4532	17.1833	10.754	0.631852
D20S477	Chimpanzee	4	1	TATC	*	*	15	2.1246	9.75	242.006	10.5016	14.75	6	0.518987
	Human					*	9.087	3.20555	10.211	252.295	10.0837	13.179	3.968	0.773875
AAT269_20	Chimpanzee	3	1	TAT	*	*	10	2.34242	8.66667	238.161	13.0536	16.6667	9	0.702381
	Human					*	7.596	2.12512	8.298	237.802	12.9715	17.116	9.818	0.740734
D20S480	Chimpanzee	4	1	TATC	*	*	14	4.69746	13.5	278.381	12.5952	20.5	8	0.690476
	Human					*	8.165	1.67489	8.21575	294.969	14.7658	18.059	10.8432	0.758607
D20S164	Chimpanzee	4	1	GGAA	*	*	2	0.218514	2	185.725	3.68125	4	3	0.3875
	Human					*	7.919	4.29997	8.596	199.707	7.20834	12.166	4.57	0.656641
D21S1437	Chimpanzee	4	1	GGAA	*	*	9	5.84178	9	110.875	8.96875	14	6	0.7375
	Human					*	9.73	3.73912	9.845	126.438	12.9309	17.368	8.523	0.78699
D21S2052	Chimpanzee	4	2	TAGA	Yes	23	6	1.16708	6	114.897	8.47436	12	7	0.24359
	Human					3	11.025	3.70714	11.2765	137.131	16.9069	22.817	12.5405	0.799358
D21S1440	Chimpanzee	3	1	TAA	*	*	10	3.14428	10	154.53	10.5099	14	5	0.785714
	Human					*	8.678	2.78405	8.77333	161.566	10.5604	15.929	8.15567	0.673856
D21S1446	Chimpanzee	4	2	TCTA	Yes	3	17	3.0032	11.75	204.801	12.2003	17.75	7	0.626506
	Human					3	11.184	2.82916	7.6665	214.983	13.5001	16.6345	9.968	0.715392
D22S1045	Chimpanzee	3	1	ATT	*	*	8	4.42088	8	150.554	12.5181	15	8	0.771084
	Human					*	9.01	4.15955	9.508	150.935	12.6692	16.364	7.856	0.726964
D22S532	Chimpanzee	4	2	AGAT-CAGA	No	3	11	6.06498	11	175.452	17.1131	22	12	0.845238
	Human					13	6.295	0.891199	6.563	178.362	15.3561	18.285	12.722	0.630377
